# Supplementary material for: Mapping the Environmental Co-Benefits of Reducing Low-Value Care: A Scoping Review and Bibliometric Analysis
Source: Int J Environ Res Public Health. 2024 Jun 22;21(7):818. doi: 10.3390/ijerph21070818 (PMC11276457; doi:10.3390/ijerph21070818)
Supplement: Supplementary file 1 [file ijerph-21-00818-s001.zip]

Archive with 17 entries (15 files):
- Supp File 1_PRISMA-ScR Checklist.pdf
- Supp File 2_PRISBA Checklist.pdf
- Supp File 3. Medline Search Strategy.pdf
- Supp File 4_Study methods overview.pdf
- Supp File 5_ Bibliometric analysis data cleaning actions.pdf
- Supp File 6_Included publications.pdf
- Supp File 7_Bibliometric analysis dataset.xlsx
- __MACOSX/
- __MACOSX/._Parker et al. Supp files - Apr 2024
- __MACOSX/Parker et al. Supp files - Apr 2024/
- __MACOSX/Parker et al. Supp files - Apr 2024/._Supp File 1_PRISMA-ScR Checklist.docx
- __MACOSX/Parker et al. Supp files - Apr 2024/._Supp File 2_PRISBA Checklist.docx
- __MACOSX/Parker et al. Supp files - Apr 2024/._Supp File 3. Medline Search Strategy.docx
- __MACOSX/Parker et al. Supp files - Apr 2024/._Supp File 4_Study methods overview.docx
- __MACOSX/Parker et al. Supp files - Apr 2024/._Supp File 5_ Bibliometric analysis data cleaning actions.docx
- __MACOSX/Parker et al. Supp files - Apr 2024/._Supp File 6_Included publications.docx
- __MACOSX/Parker et al. Supp files - Apr 2024/._Supp File 7_Bibliometric analysis dataset.xlsx
