# Supplementary material for: Mapping the Environmental Co-Benefits of Reducing Low-Value Care: A Scoping Review and Bibliometric Analysis
Source: Int J Environ Res Public Health. 2024 Jun 22;21(7):818. doi: 10.3390/ijerph21070818 (PMC11276457; doi:10.3390/ijerph21070818)
Supplement: Supplementary file 1 [file ijerph-21-00818-s001.zip › Supp File 7_Bibliometric analysis dataset.xlsx]

## Sheet: Sheet 1
AU	AF	CR	AB	AR	BP	C1	C3	CA	CL	CT	CY	DA	DE	DI	DT	EA	EF	EI	EM	EP	ER	FU	FX	GA	HC	HP	ID	IS	J9	JI	LA	MA	NR	OA	OI	PA	PD	PG	PI	PM	PT	PU	PY	RI	RP	SC	SI	SN	SO
HENSHER M;TISDELL J;ZIMITAT C	HENSHER, MARTIN;TISDELL, JOHN;ZIMITAT, CRAIG	ANONYMOUS, 2011, OVER DIAGNOSED MAKIN;ARROW K, 2004, J ECON PERSPECT, V18, P147, DOI 10.1257/0895330042162377;ARROW KJ, 1963, AM ECON REV, V53, P941;BARROS P P, 1999, HEALTH CARE MANAG SCI, V2, P117, DOI 10.1023/A:1019075425763;BECKMAN HB, 2011, ANN INTERN MED, V154, P430, DOI 10.7326/0003-4819-154-6-201103150-00010;BEHNKE LM, 2013, POPUL HEALTH MANAG, V16, P164, DOI 10.1089/POP.2012.0019;BOULDIN…	INCREASING ATTENTION HAS BEEN PAID IN RECENT YEARS TO THE PROBLEM OF "TOO MUCH MEDICINE", WHEREBY PATIENTS RECEIVE UNNECESSARY INVESTIGATIONS AND TREATMENTS PROVIDING THEM WITH LITTLE OR NO BENEFIT, BUT WHICH EXPOSE THEM TO RISKS OF HARM. DESPITE THIS PHENOMENON POTENTIALLY CONSTITUTING AN INEFFICIENT USE OF HEALTH CARE RESOURCES, IT HAS RECEIVED LIMITED DIRECT ATTENTION FROM HEALTH ECONOMISTS. T…		77	UNIVERSITY OF TASMANIA, HOBART, AUSTRALIA.;CURTIN UNIVERSITY, PERTH, AUSTRALIA.	UNIVERSITY OF TASMANIA; UNIVERSITY OF TASMANIA; CURTIN UNIVERSITY					2023-07-04	TOO MUCH MEDICINE; HEALTH CARE OVERCONSUMPTION; OVERTREATMENT; OVERDIAGNOSIS; HEALTH ECONOMICS; BEHAVIOURAL ECONOMICS; ECOLOGICAL ECONOMICS	10.1016/j.socscimed.2017.01.020	ARTICLE				MARTIN.HENSHER@UTAS.EDU.AU; JOHN.TISDELL@UTAS.EDU.AU; CRAIG.ZIMITAT@CURTIN.EDU.AU	84				EN2KV			SUPPLIER-INDUCED DEMAND; HEALTH-CARE; MORAL HAZARD; OVERUSE; COST; INAPPROPRIATE; CONSUMPTION; UNCERTAINTY; CHALLENGE		SOC SCI MED	SOC. SCI. MED.	ENGLISH		57	GREEN ACCEPTED	HENSHER, MARTIN C/0000-0001-6444-6827; ZIMITAT, CRAIG/0000-0002-9073-095X	THE BOULEVARD, LANGFORD LANE, KIDLINGTON, OXFORD OX5 1GB, ENGLAND	MAR	8	OXFORD	28131024	J	PERGAMON-ELSEVIER SCIENCE LTD	2017	HENSHER, MARTIN C/N-4635-2017; ZIMITAT, CRAIG/B-1759-2008	HENSHER, M (CORRESPONDING AUTHOR), UNIV TASMANIA, SCH MED, PRIVATE BAG 34, HOBART, TAS 7000, AUSTRALIA.	PUBLIC, ENVIRONMENTAL & OCCUPATIONAL HEALTH; BIOMEDICAL SOCIAL SCIENCES		0277-9536	SOCIAL SCIENCE & MEDICINE
ABBASI K	ABBASI K;	0		0	0	THE BMJ, LONDON, ENGLAND.		0	0	0	0	2023-07-09	0	10.1136/bmj.o1466	EDITORIAL MATERIAL	0	0	0	0	0	0	0	0	TBD				0	BMJ-BRIT MED J	BMJ-BRITISH MEDICAL JOURNAL	ENGLISH	0	0	0	0	TBD	0	1	TBD	0	J	BMJ PUBLISHING GROUP	2022	0	TBD	TBD	0	0	BMJ-BRITISH MEDICAL JOURNAL
CHARLESWORTH K;STEWART G;SAINSBURY P	CHARLESWORTH, KATE E.;STEWART, GREGORY J.;SAINSBURY, PETER	ALDERWICK H., 2015, POPULATION HLTH SYST;BADDLEY J, 2016, SUSTAINABLE DEV HLTH;CHARLESWORTH KE, 2017, J PUBLIC HEALTH-UK, V39, P691, DOI 10.1093/PUBMED/FDW146;CHARLESWORTH KE, 2018, AUST HLTH REV;CHUNG JW, 2009, JAMA-J AM MED ASSOC, V302, P1970, DOI 10.1001/JAMA.2009.1610;DEY C., 2017, GREENHOUSE GAS EMISS;GODLEE F., 2011, BMJ-BRIT MED J, V343, PD6789;HORSBURGH, 2017, FRAMEWORK NATL STRAT;INSTITU…	BACKGROUND: THE SCIENTIFIC EVIDENCE FOR GLOBAL WARMING IS OVERWHELMING. HEALTH ORGANISATIONS, AS LARGE CARBON POLLUTERS, ARE AT SIGNIFICANT 'CARBON RISK' AND MUST ACT TO REDUCE THEIR CARBON EMISSIONS. MANY ENVIRONMENTAL SUSTAINABILITY INITIATIVES, IF PROPERLY IMPLEMENTED, WOULD NOT ONLY REDUCE HARM, WASTE AND POLLUTION BUT ALSO DELIVER HEALTH, SOCIAL AND FINANCIAL BENEFITS. METHOD: WE HAVE BEEN I…	E2841830		SOUTH EASTERN SYDNEY LOCAL HEALTH DISTRICT, SYDNEY, AUSTRALIA.;UNIVERSITY OF SYDNEY, SYDNEY, AUSTRALIA.	UNIVERSITY OF SYDNEY					2023-07-04		10.17061/phrp2841830	ARTICLE				KATE.CHARLESWORTH@HEALTH.NSW.GOV.AU					HH9HN			CARE; SYSTEM	4	PUBLIC HEALTH RES PR	PUBLIC HEALTH RES. PRACT.	ENGLISH		19	GOLD, GREEN SUBMITTED	SAINSBURY, PETER/0000-0002-0638-9438	LEVEL 13, BUILDING 10, 235 JONES ST, ULTIMO, NSW 2007, AUSTRALIA	DEC	5	ULTIMO	30652191	J	SAX INST	2018		CHARLESWORTH, KE (CORRESPONDING AUTHOR), SOUTH EASTERN SYDNEY LOCAL HLTH DIST, PRIMARY INTEGRATED & COMMUNITY HLTH, KOGARAH, NSW, AUSTRALIA.	PUBLIC, ENVIRONMENTAL & OCCUPATIONAL HEALTH		2204-2091	PUBLIC HEALTH RESEARCH & PRACTICE
WILKINSON A;MENZIES-GOW A;SAWYER M;BELL J;XU Y;BUDGEN N;HARRISON T	WILKINSON A;MENZIES-GOW A;SAWYER M;BELL J;XU Y;BUDGEN N;HARRISON T;	0	Introduction The SABA Use IN Asthma (SABINA) programme associates SABA overuse (prescription of-3 canisters per year versus 0-2) with increased risk of exacerbations and asthmarelated healthcare utilisation1; with this overuse common across Europe.2 In parallel, the environmental impact of inhaler choice receives attention but is often focussed on preventers. We analysed the volume of SABA use an…	0	0	EAST AND NORTH HERTFORDSHIRE NHS TRUST, STEVENAGE, ENGLAND.;ROYAL BROMPTON HOSPITAL, LONDON, ENGLAND.;SEE SUSTAINABILITY, NORTHALLERTON, ENGLAND.;ASTRAZENECA, CAMBRIDGE, ENGLAND.;NOTTINGHAM RESPIRATORY RESEARCH UNIT, NOTTINGHAM, ENGLAND.		0	0	0	0	2023-07-10	0	10.1136/thorax-2020-BTSabstracts.32	MEETING ABSTRACT	0	0	0	0	0	0	0	0	TBD				0	THORAX	THORAX	ENGLISH	0	0	0	0	TBD	0	0	TBD	0	J	BMJ PUBLISHING GROUP	2021	0	TBD	TBD	0	0	THORAX
MCALISTER S;GRANT T;MCGAIN F	MCALISTER, SCOTT;GRANT, TIM;MCGAIN, FORBES	ANONYMOUS, 2006, REP REV NHS PATH SER;ANONYMOUS, 2006, 14040 ISO;AUSTRALIAN GOVERNMENT DEPARTMENT OF HEALTH, 2013, PATH FACTS WHO WORKS;AUSTRALIAN GOVERNMENT DEPARTMENT OF THE ENVIRONMENT AND ENERGY, 2019, NAT GREENH ACC FACT;AUSTRALIAN LIFE CYCLE ASSESSMENT SOCIETY, 2016, AUSTR LIF CYCL INV D;BERTE LM, 1998, LAB MED, V29, P114, DOI 10.1093/LABMED/29.2.114;CAMPION N, 2012, SCI TOTAL ENVIRON, V425…	PURPOSE THERE IS INCREASING INTEREST WITHIN THE HEALTHCARE SECTOR ABOUT THE ENVIRONMENTAL IMPACTS ASSOCIATED WITH THE PROVISION OF HEALTH SERVICES, WITH THE SECTOR BEING RESPONSIBLE FOR APPROXIMATELY 4.4% OF GLOBAL GREENHOUSE GAS EMISSIONS. THE AIM OF THIS STUDY IS TO DEVELOP AN LCA OF SIX COMMONLY USED PATHOLOGY TESTS IN HOSPITALS IN AUSTRALIA, AS TESTING IS UBIQUITOUS WITHIN HEALTHCARE. METHODS…		1753	UNIVERSITY OF MELBOURNE, PARKVILLE, AUSTRALIA.;LIFECYCLES, MELBOURNE, AUSTRALIA.;WESTERN HEALTH, MELBOURNE, AUSTRALIA.;UNIVERSITY OF SYDNEY, SYDNEY, AUSTRALIA.	UNIVERSITY OF MELBOURNE; UNIVERSITY OF MELBOURNE; UNIVERSITY OF SYDNEY					2023-07-04	LCA; HOSPITAL PATHOLOGY TESTING; ENVIRONMENTAL IMPACT	10.1007/s11367-021-01959-1	ARTICLE	AUG 2021		1614-7502	SMCALISTER@STUDENT.UNIMELB.EDU.AU	1763		NATIONAL HEALTH AND MEDICAL RESEARCH COUNCIL CENTRE FOR RESEARCH EXCELLENCE [1104136]; NATIONAL HEALTH AND MEDICAL RESEARCH COUNCIL PHD SCHOLARSHIP; VICTORIAN DEPARTMENT OF HEALTH AND HUMAN SERVICES, CHOOSING WISELY AUSTRALIA	FUNDING FOR THIS INVESTIGATION (DATA COLLECTION AND LIFE CYCLE ASSESSMENT ANALYSIS) WAS PROVIDED BY THE VICTORIAN DEPARTMENT OF HEALTH AND HUMAN SERVICES, CHOOSING WISELY AUSTRALIA, AND BY A NATIONAL HEALTH AND MEDICAL RESEARCH COUNCIL CENTRE FOR RESEARCH EXCELLENCE GRANT (ALEXANDRA BARRATT: 1104136). SCOTT MCALISTER IS SUPPORTED BY A NATIONAL HEALTH AND MEDICAL RESEARCH COUNCIL PHD SCHOLARSHIP.	UU3EK			LIFE-CYCLE ASSESSMENT; CARBON FOOTPRINT; EMISSIONS	9	INT J LIFE CYCLE ASS	INT. J. LIFE CYCLE ASSESS.	ENGLISH		48		MCALISTER, SCOTT/0000-0001-8702-6374	TIERGARTENSTRASSE 17, D-69121 HEIDELBERG, GERMANY	SEP	11	HEIDELBERG		J	SPRINGER HEIDELBERG	2021		MCALISTER, S (CORRESPONDING AUTHOR), UNIV MELBOURNE, DEPT INTEGRATED CRIT CARE, MELBOURNE, VIC, AUSTRALIA.	ENGINEERING; ENVIRONMENTAL SCIENCES & ECOLOGY		0948-3349	INTERNATIONAL JOURNAL OF LIFE CYCLE ASSESSMENT
KAMPMAN J;WEILAND N	KAMPMAN, JASPER M. M.;WEILAND, NICOLAAS H. SPERNA H.	ADLER S, 2005, SURG ENDOSC, V19, P268, DOI 10.1007/S00464-003-9232-4;ALLEGRANZI BENEDETTA, 2016, LANCET INFECT DIS, V16, PE288, DOI 10.1016/S1473-3099(16)30402-9;ANDERSEN MPS, 2012, ANESTH ANALG, V114, P1081, DOI 10.1213/ANE.0B013E31824D6150;ANIM-SOMUAH M, 2018, COCHRANE DB SYST REV, DOI 10.1002/14651858.CD000331.PUB4;AXELROD D, 2015, GREENING OPERATING R;BACK M, 2021, BRIT J ANAESTH, V126, PE143…	PURPOSE OF REVIEWTHE EXCESSIVE GROWTH OF THE HEALTH SECTOR HAS CREATED AN INDUSTRY THAT, WHILE PROMOTING HEALTH, IS NOW ITSELF RESPONSIBLE FOR A SIGNIFICANT PART OF GLOBAL ENVIRONMENTAL POLLUTION. THE HEALTH CRISIS CAUSED BY CLIMATE CHANGE URGES US TO TRANSFORM HEALTHCARE INTO A SUSTAINABLE INDUSTRY. THIS REVIEW AIMS TO RAISE AWARENESS ABOUT THIS ISSUE AND TO PROVIDE PRACTICAL AND EVIDENCE-BASED …		188	UNIVERSITY OF AMSTERDAM, AMSTERDAM, NETHERLANDS.;AMSTERDAM UNIVERSITY MEDICAL CENTRE, AMSTERDAM, NETHERLANDS.	UNIVERSITY OF AMSTERDAM					2023-07-11	CLIMATE CHANGE; ECONOMICS; ENVIRONMENTAL SUSTAINABILITY; WASTE REDUCTION	10.1097/ACO.0000000000001243	REVIEW			1473-6500	N.H.SPERNAWEILAND@AMSTERDAMUMC.NL	195				9F1PO			LIFE-CYCLE ASSESSMENT; FRESH GAS-FLOW; CARBON FOOTPRINT; GLOBAL CLIMATE; EMISSIONS; SURGERY; COSTS	2	CURR OPIN ANESTHESIO	CURR. OPIN. ANESTHESIOL.	ENGLISH		77	GREEN PUBLISHED, HYBRID		TWO COMMERCE SQ, 2001 MARKET ST, PHILADELPHIA, PA 19103 USA	APR	8	PHILADELPHIA	36700462	J	LIPPINCOTT WILLIAMS & WILKINS	2023		WEILAND, NHS (CORRESPONDING AUTHOR), CTR SUSTAINABLE HEALTHCARE, DEPT ANAESTHESIOL, ROOM H1-125,POB 22660, NL-1100 DD AMSTERDAM, NETHERLANDS.	ANESTHESIOLOGY		0952-7907	CURRENT OPINION IN ANESTHESIOLOGY
KRAEMER S;RAMACHANDRAN A;PERRON G	KRAEMER, SUSANNE A.;RAMACHANDRAN, ARTHI;PERRON, GABRIEL G.	ABRAHAM EP, 1940, NATURE, V146, P837, DOI 10.1038/146837A0;ADLARD RD, 2015, TRENDS PARASITOL, V31, P160, DOI 10.1016/J.PT.2014.11.001;ALLEN SE, 2011, APPL ENVIRON MICROB, V77, P882, DOI 10.1128/AEM.01111-10;AMINOV RI, 2007, FEMS MICROBIOL LETT, V271, P147, DOI 10.1111/J.1574-6968.2007.00757.X;AMINOV RI, 2009, ENVIRON MICROBIOL, V11, P2970, DOI 10.1111/J.1462-2920.2009.01972.X;ANDERSSON DI, 2014, …	THE ABILITY TO FIGHT BACTERIAL INFECTIONS WITH ANTIBIOTICS HAS BEEN A LONGSTANDING CORNERSTONE OF MODERN MEDICINE. HOWEVER, WIDE-SPREAD OVERUSE AND MISUSE OF ANTIBIOTICS HAS LED TO UNINTENDED CONSEQUENCES, WHICH IN TURN REQUIRE LARGE-SCALE CHANGES OF POLICY FOR MITIGATION. IN THIS REVIEW, WE ADDRESS TWO BROAD CLASSES OF COROLLARIES OF ANTIBIOTICS OVERUSE AND MISUSE. FIRSTLY, WE DISCUSS THE SPREAD…			CONCORDIA UNIVERSITY, MONTREAL, CANADA.;BARD COLLEGE, ANNANDALE ON HUDSON, USA.	CONCORDIA UNIVERSITY - CANADA					2023-07-04	ANTIBIOTIC RESISTANCE; ENVIRONMENTAL RESISTOME; ANTIBIOTIC POLLUTION; ANTIMICROBIAL RESISTANCE (AMR) POLICIES	10.3390/microorganisms7060180	REVIEW			2076-2607	SUSANNE.KRAEMER@MAIL.CONCORDIA.CA; A_RAMAC@LIVE.CONCORDIA.CA; GPERRON@BARD.EDU					II6EX	Y	N	RESISTANT STAPHYLOCOCCUS-AUREUS; SPECTRUM BETA-LACTAMASES; MUNICIPAL WASTE-WATER; CLASS 1 INTEGRON; ESCHERICHIA-COLI; ANTIMICROBIAL RESISTANCE; TETRACYCLINE RESISTANCE; TREATMENT-PLANT; GUT MICROBIOTA; HUMAN HEALTH	6	MICROORGANISMS	MICROORGANISMS	ENGLISH		221	GOLD, GREEN PUBLISHED, GREEN SUBMITTED	PERRON, GABRIEL/0000-0003-3526-5239	ST ALBAN-ANLAGE 66, CH-4052 BASEL, SWITZERLAND	JUN	24	BASEL	31234491	J	MDPI	2019		KRAEMER, SA (CORRESPONDING AUTHOR), CONCORDIA UNIV, DEPT BIOL, 7141 SHERBROOKE ST W, MONTREAL, PQ H4B 1R6, CANADA.	MICROBIOLOGY			MICROORGANISMS
BASU P	BASU P;	0	The use of antibiotics has enabled us to cure many diseases, however, with their excessive usage, more pathogenic microbes are developing resistance to them resulting in the loss of their efficacy, and necessitating invention of new ones to replace them. This poses an urgent threat to public health all over the world as the sustainability and effectiveness of antibiotics is reduced, increasing th…	0	0	TOURO UNIVERSITY, NEW YORK, USA.		0	0	0	0	2023-07-11	0	10.18848/2325-1077/CGP/v08i03/55057	ARTICLE	0	0	0	0	0	0	0	0	TBD				0	INT J ENVIRON SUSTAIN	INT J ENVIRON SUSTAIN	ENGLISH	0	0	0	0	TBD	0	0	TBD	0	J	COMMON GROUND RESEARCH NETWORKS	2013	0	TBD	TBD	0	0	INTERNATIONAL JOURNAL OF ENVIRONMENTAL SUSTAINABILITY
AUNG K;CHAITOFF A;FISHER H;DELLARIPA P	AUNG K;CHAITOFF A;FISHER H;DELLARIPA P;	0		0	0	BRIGHAM AND WOMENS HOSPITAL, BOSTON, USA.		0	0	0	0	2023-07-10	0	10.1016/j.joclim.2021.100075	ARTICLE	0	0	0	0	0	0	0	0	TBD				0	J CLIM CHANG HEALTH	J CLIM CHANG HEALTH	ENGLISH	0	0	0	0	TBD	0	0	TBD	0	J	ELSEVIER	2021	0	TBD	TBD	0	0	THE JOURNAL OF CLIMATE CHANGE AND HEALTH
CASULA M;ARDOINO I;FRANCHI C	CASULA M;ARDOINO I;FRANCHI C;	0		0	0	UNIVERSITY OF MILAN, MILAN, ITALY.;IRCCS MULTIMEDICA, MILAN, ITALY.;ISTITUTO DI RICERCHE FARMACOLOGICHE MARIO NEGRI IRCCS, MILAN, ITALY.;ITALIAN INSTITUTE FOR PLANETARY HEALTH, MILAN, ITALY.		0	0	0	0	2023-07-19	0	10.3390/ijerph20032700	EDITORIAL MATERIAL	0	0	0	0	0	0	0	0	TBD				0	INT J ENVIRON RES PUBLIC HEALTH	INT J ENVIRON RES PUBLIC HEALTH	ENGLISH	0	0	0	0	TBD	0	0	TBD	0	J	MDPI	2023	0	TBD	TBD	0	0	INTERNATIONAL JOURNAL OF ENVIRONMENTAL RESEARCH AND PUBLIC HEALTH
ADEBISI Y	ADEBISI, YUSUFF ADEBAYO	ADEBISI YUSUFF ADEBAYO, 2021, INFECT DIS (AUCKL), V14, P11786337211033870, DOI 10.1177/11786337211033870;ADEBISI YA, 2021, TROP MED HEALTH, V49, DOI 10.1186/S41182-021-00344-W;ASLAM B, 2018, INFECT DRUG RESIST, V11, P1645, DOI 10.2147/IDR.S173867;BOREK AJ, 2020, ANTIBIOTICS-BASEL, V9, DOI 10.3390/ANTIBIOTICS9120859;CARLET J, 2013, ANTIMICROB RESIST IN, V2, DOI 10.1186/2047-2994-2-1;CIORBA V, 2015…	ANTIMICROBIAL RESISTANCE (AMR) IS A "SILENT PANDEMIC" THAT THREATENS THE EFFICACY OF ANTIBIOTICS AND OTHER ANTIMICROBIALS. IT IS IMPERATIVE TO TAKE INTO ACCOUNT THE ETHICAL IMPLICATIONS OF HOW THESE RESOURCES ARE USED AND DISTRIBUTED AS THE WORLD DEALS WITH THIS SILENT PANDEMIC. THIS COMMENTARY DISCUSSES THE ETHICAL CONSIDERATIONS SURROUNDING THE USE AND DISTRIBUTION OF ANTIBIOTICS IN THE AGE OF …	27		UNIVERSITY OF OXFORD, OXFORD, ENGLAND.;GLOBAL HEALTH FOCUS, KIGALI, RWANDA.	UNIVERSITY OF OXFORD					2023-07-11	ANTIMICROBIAL RESISTANCE; ANTIBIOTICS; ETHICS; EQUITY; ANTIMICROBIAL STEWARDSHIP	10.1186/s12992-023-00930-z	ARTICLE			1744-8603	ADEBISIYUSUFF23@YAHOO.COM					E9ON6				1	GLOBALIZATION HEALTH	GLOBAL. HEALTH	ENGLISH		26	GOLD, GREEN PUBLISHED	ADEBISI, YUSUFF ADEBAYO/0000-0002-2381-0984	CAMPUS, 4 CRINAN ST, LONDON N1 9XW, ENGLAND	APR 20	7	LONDON	37081463	J	BMC	2023		ADEBISI, YA (CORRESPONDING AUTHOR), UNIV OXFORD, NUFFIELD DEPT POPULAT HLTH, OXFORD, ENGLAND.; ADEBISI, YA (CORRESPONDING AUTHOR), GLOBAL HLTH FOCUS, KIGALI, RWANDA.	PUBLIC, ENVIRONMENTAL & OCCUPATIONAL HEALTH			GLOBALIZATION AND HEALTH
BATCUP C;BRETH-PETERSEN M;DAKIN T;BARRATT A;MCGAIN F;NEWELL B;PICKLES K	BATCUP, CARYS;BRETH-PETERSEN, MATILDE;DAKIN, THOMAS;BARRATT, ALEXANDRA;MCGAIN, FORBES;NEWELL, BEN R.;PICKLES, KRISTEN	AUSTRALIAN MEDICAL ASSOCIATION AND DOCTORS FOR THE ENVIRONMENT AUSTRALIA, 2022, AMA DEA OUTL PLAN RE;BARTHOLOMEW LK, 2011, J PUBLIC HEALTH DENT, V71, PS20, DOI 10.1111/J.1752-7325.2011.00223.X;BENNESS M, 2021, CURR CONTENTS, V49;BOOTH A, 2022, INT J HEALTH PLAN M, V37, P1885, DOI 10.1002/HPM.3447;BOYLE A, 2018, ANAESTHESIA, V73, P22;BRETH-PETERSEN M., 2021, PROSPERO, V2021;BRETH-PETERSEN M, 2022,…	BACKGROUNDCLINICAL ACTIVITY ACCOUNTS FOR 70-80% OF THE CARBON FOOTPRINT OF HEALTHCARE. A CRITICAL COMPONENT OF REDUCING EMISSIONS IS SHIFTING CLINICAL BEHAVIOUR TOWARDS REDUCING, AVOIDING, OR REPLACING CARBON-INTENSIVE HEALTHCARE. THE OBJECTIVE OF THIS SYSTEMATIC REVIEW WAS TO FIND, MAP AND ASSESS BEHAVIOUR CHANGE INTERVENTIONS THAT HAVE BEEN IMPLEMENTED IN HEALTHCARE SETTINGS TO ENCOURAGE CLINIC…	384		UNIVERSITY OF SYDNEY, SYDNEY, AUSTRALIA.;UNIVERSITY OF MELBOURNE, PARKVILLE, AUSTRALIA.;UNIVERSITY OF NEW SOUTH WALES, SYDNEY, AUSTRALIA.	UNIVERSITY OF SYDNEY; UNIVERSITY OF MELBOURNE; UNIVERSITY OF NEW SOUTH WALES SYDNEY					2023-07-11	BEHAVIOUR CHANGE; CARBON EMISSIONS; INTERVENTION; HEALTHCARE DELIVERY; CLINICAL ACTIVITY; CLINICIANS; BEHAVIOUR CHANGE WHEEL; BCT TAXONOMY; GREENHOUSE GAS EMISSIONS; HEALTH SYSTEM SUSTAINABILITY	10.1186/s12913-023-09370-2	REVIEW			1472-6963	KRISTEN.PICKLES@SYDNEY.EDU.AU					F5TC6			GREENHOUSE-GAS EMISSIONS; ENVIRONMENTAL SUSTAINABILITY; HEALTH-CARE; FOOTPRINT; CLIMATE; IMPACT; AUDIT	1	BMC HEALTH SERV RES	BMC HEALTH SERV. RES.	ENGLISH		68	GOLD, GREEN SUBMITTED, GREEN PUBLISHED		CAMPUS, 4 CRINAN ST, LONDON N1 9XW, ENGLAND	APR 20	23	LONDON	37081553	J	BMC	2023		PICKLES, K (CORRESPONDING AUTHOR), UNIV SYDNEY, FAC MED & HLTH, SCH PUBL HLTH, SYDNEY HLTH LITERACY LAB, EDWARD FORD BLDG, A27 FISHER RD, SYDNEY, NSW, AUSTRALIA.	HEALTH CARE SCIENCES & SERVICES			BMC HEALTH SERVICES RESEARCH
HEATH I	HEATH, IONA	BELKHIR L, 2019, J CLEAN PROD, V214, P185, DOI 10.1016/J.JCLEPRO.2018.11.204;CHEM TRUST, 2014, MED ENV GROW THREAT;EVALUATE, EV WORLD PREV 2019 O;WILSON J.M.G., 1968, PRINCIPLES PRACTICE;WINTON TIM, 2015, ISLAND HOME		M284		FORMER GENERAL PRACTITIONER, LONDON, ENGLAND.						2023-07-04		10.1136/bmj.m284	EDITORIAL MATERIAL			1756-1833	UKIONA.HEATH22@YAHOO.CO.UK					KH1EK					BMJ-BRIT MED J	BMJ-BRITISH MEDICAL JOURNAL	ENGLISH		5			BRITISH MED ASSOC HOUSE, TAVISTOCK SQUARE, LONDON WC1H 9JR, ENGLAND	JAN 28	2	LONDON	31992564	J	BMJ PUBLISHING GROUP	2020			GENERAL & INTERNAL MEDICINE		0959-535X	BMJ-BRITISH MEDICAL JOURNAL
SHERMAN J;SINGH H	SHERMAN J;SINGH H;	0		0	0	YALE UNIVERSITY, NEW HAVEN, USA.;MICHAEL E DEBAKEY VA MEDICAL CENTER, HOUSTON, USA.;BAYLOR COLLEGE OF MEDICINE, HOUSTON, USA.		0	0	0	0	2023-07-19	0	10.1016/j.jcjq.2023.02.006	ARTICLE	0	0	0	0	0	0	0	0	TBD				0	JT COMM J QUAL PATIENT SAF	JT COMM J QUAL PATIENT SAF	ENGLISH	0	0	0	0	TBD	0	0	TBD	0	J	JOIN COMMISSION RESOURCES INC	2023	0	TBD	TBD	0	0	JOINT COMMISSION JOURNAL ON QUALITY AND PATIENT SAFETY
BRADFORD A;SINGH H	BRADFORD, ANDREA;SINGH, HARDEEP	AGENCY FOR HEALTHCARE RESEARCH AND QUALITY, 2022, CAL DX RES IMPR DIAG;BORN K, 2022, BMJ-BRIT MED J, V379, DOI 10.1136/BMJ.O2787;FATEMI Y, 2023, J HOSP MED, V18, P139, DOI 10.1002/JHM.13010;MACNEILL AJ, 2021, LANCET PLANET HEALTH, V5, PE66, DOI 10.1016/S2542-5196(21)00005-X			200	BAYLOR COLLEGE OF MEDICINE, HOUSTON, USA.;MICHAEL E DEBAKEY VA MEDICAL CENTER, HOUSTON, USA.	BAYLOR COLLEGE OF MEDICINE; BAYLOR COLLEGE OF MEDICINE; BAYLOR COLLEGE OF MEDICINE					2023-07-19		10.1002/jhm.13044	EDITORIAL MATERIAL	JAN 2023		1553-5606	ANDREA.BRADFORD@BCM.EDU	201		HOUSTON VETERANS ADMINISTRATION (VA) HEALTH SERVICES RESEARCH AND DEVELOPMENT (HSR&D) CENTER FOR INNOVATIONS IN QUALITY, EFFECTIVENESS, AND SAFETY [CIN-13-413]; VA HSRD SERVICE [IIR17-127, 14-274]; AGENCY FOR HEALTHCARE RESEARCH AND QUALITY [R01HS27363]	DR. SINGH IS FUNDED IN PART BY THE HOUSTON VETERANS ADMINISTRATION (VA) HEALTH SERVICES RESEARCH AND DEVELOPMENT (HSR&D) CENTER FOR INNOVATIONS IN QUALITY, EFFECTIVENESS, AND SAFETY (CIN-13-413), THE VA HSR&D SERVICE (IIR17-127 AND THE PRESIDENTIAL EARLY CAREER AWARD FOR SCIENTISTS AND ENGINEERS USA 14-274), AND THE AGENCY FOR HEALTHCARE RESEARCH AND QUALITY (R01HS27363).	8U2YO				2	J HOSP MED	J. HOSP. MED.	ENGLISH		4		SINGH, HARDEEP/0000-0002-4419-8974	111 RIVER ST., HOBOKEN, NJ, UNITED STATES	FEB	2	HOBOKEN	36633160	J	JOHN WILEY & SONS INC	2023		BRADFORD, A (CORRESPONDING AUTHOR), BAYLOR COLL MED, DEPT MED, 7200 CAMBRIDGE ST SUITE 8B, HOUSTON, TX 77030 USA.	GENERAL & INTERNAL MEDICINE		1553-5592	JOURNAL OF HOSPITAL MEDICINE
HENSHER M;ZYWERT K	HENSHER M;ZYWERT K;	0		0	0	INSTITUTE FOR HEALTH TRANSFORMATION, BURWOOD, AUSTRALIA.;UNIVERSITY OF TASMANIA, HOBART, AUSTRALIA.;UNIVERSITY OF WATERLOO, WATERLOO, CANADA.		0	0	0	0	2023-07-09	0	10.1136/bmj.m4168	ARTICLE	0	0	0	0	0	0	0	0	TBD				0	BMJ-BRIT MED J	BMJ-BRITISH MEDICAL JOURNAL	ENGLISH	0	0	0	0	TBD	0	0	TBD	0	J		2020	0	TBD	TBD	0	0	BMJ-BRITISH MEDICAL JOURNAL
MCALISTER S;SMYTH B;KOPRIVIC I;DI TANNA G;MCGAIN F;CHARLESWORTH K;BROWN M;KONECNY P	MCALISTER, SCOTT;SMYTH, BRENDAN;KOPRIVIC, IVAN;DI TANNA, GIAN LUCA;MCGAIN, FORBES;CHARLESWORTH, KATE;BROWN, MARK A.;KONECNY, PAM	AUSTRALIAN INSTITUTE OF HEALTH AND WELFARE (AIHW), 2020, HOSP RES 2017 18 AUS;2020, AUSTR DOCT CALL POST;BABAKHANI N, 2020, J SUSTAIN TOUR, V28, P51, DOI 10.1080/09669582.2019.1670187;CCC, 2019, NT PUTS AUSTR TRACK, P275;COLVIN RM, 2021, PLOS ONE, V16, DOI 10.1371/JOURNAL.PONE.0248268;ERARD Y, 2019, INT J CLIN PRACT, V73, DOI 10.1111/IJCP.13286;GUPTA J, 2019, LANCET PLANET HEALTH, V3, PE204, DOI …	BACKGROUND AS HEALTHCARE IS RESPONSIBLE FOR 7% OF AUSTRALIA'S CARBON EMISSIONS, IT WAS RECOGNISED THAT A POLICY IMPLEMENTED AT ST GEORGE HOSPITAL, SYDNEY, TO REDUCE NON-URGENT PATHOLOGY TESTING TO 2 DAYS PER WEEK AND, ON OTHER DAYS ONLY IF ESSENTIAL, WOULD ALSO RESULT IN A REDUCTION IN CARBON EMISSIONS. THE AIM OF THE STUDY WAS TO MEASURE THE IMPACT OF THIS INTERVENTION ON PATHOLOGY COLLECTIONS A…		584	UNIVERSITY OF MELBOURNE, PARKVILLE, AUSTRALIA.;WESTERN HEALTH, MELBOURNE, AUSTRALIA.;ST GEORGE HOSPITAL, SYDNEY, AUSTRALIA.;UNIVERSITY OF NEW SOUTH WALES, SYDNEY, AUSTRALIA.	UNIVERSITY OF MELBOURNE; ST GEORGE HOSPITAL; ST GEORGE HOSPITAL; ST GEORGE HOSPITAL; GEORGE INSTITUTE FOR GLOBAL HEALTH; UNIVERSITY OF NEW SOUTH WALES SYDNEY; UNIVERSITY OF SYDNEY; UNIVERSITY OF NEW SOUTH WALES SYDNEY; UNIVERSITY OF NEW SOUTH WALES SYDNEY					2023-07-04	PATHOLOGY; MEDICAL OVERUSE; SUSTAINABLE GROWTH; ENVIRONMENT; PUBLIC HEALTH	10.1111/imj.15622	ARTICLE	AUG 2022		1445-5994	SMCALISTER@STUDENT.UNIMELB.EDU.AU	589		HEALTHY URBAN ENVIRONMENTS (HUE) COLLABORATORY OF THE MARIDULU BUDYARI GUMAL SYDNEY PARTNERSHIP FOR HEALTH, EDUCATION, RESEARCH AND ENTERPRISE MBG SPHERE	THE RESEARCH IN THIS PAPER WAS FACILITATED BY FUNDING FROM THE HEALTHY URBAN ENVIRONMENTS (HUE) COLLABORATORY OF THE MARIDULU BUDYARI GUMAL SYDNEY PARTNERSHIP FOR HEALTH, EDUCATION, RESEARCH AND ENTERPRISE MBG SPHERE.	E9NR8			HEALTH; FOOTPRINT; OUTCOMES; CARE	4	INTERN MED J	INTERN. MED. J.	ENGLISH		25		MCGAIN, FORBES/0000-0002-1977-9072; BROWN, MARK/0000-0002-4759-9407; DI TANNA, GIAN LUCA/0000-0002-5470-3567; MCALISTER, SCOTT/0000-0001-8702-6374	111 RIVER ST, HOBOKEN 07030-5774, NJ USA	APR	6	HOBOKEN	34779562	J	WILEY	2023		MCALISTER, S (CORRESPONDING AUTHOR), UNIV MELBOURNE, MELBOURNE MED SCH, DEPT CRIT CARE, GRATTAN ST, PARKVILLE, VIC 3010, AUSTRALIA.	GENERAL & INTERNAL MEDICINE		1444-0903	INTERNAL MEDICINE JOURNAL
THIEL C;RICHIE C	THIEL, CASSANDRA;RICHIE, CRISTINA	ANONYMOUS, ACTION COLLABORATIVE;ANONYMOUS, 2019, HLTH CARE HARM;BERWICK DM, 2012, JAMA-J AM MED ASSOC, V307, P1513, DOI 10.1001/JAMA.2012.362;CAMPION N, 2015, J CLEAN PROD, V94, P46, DOI 10.1016/J.JCLEPRO.2015.01.076;CHAMBERS WA, 2021, OPHTHALMOLOGY, V128, P1667, DOI 10.1016/J.OPHTHA.2021.09.003;CHANG DF, 2020, J CATARACT REFR SURG, V46, P933, DOI 10.1097/J.JCRS.0000000000000267;CIMPRICH A, 2019,…	THE UNITED STATES HEALTH CARE INDUSTRY IS THE SECOND LARGEST IN THE WORLD, EXPENDING AN ESTIMATED 479 MILLION METRIC TONS (MMT) OF CARBON DIOXIDE PER YEAR, NEARLY 8 PERCENT OF THE COUNTRY'S TOTAL EMISSIONS. THE IMPORTANCE OF CARBON REDUCTION IN HEALTH CARE IS SLOWLY BEING ACCEPTED. HOWEVER, EFFORTS TO "GREEN" HEALTH CARE ARE INCOMPLETE SINCE THEY GENERALLY FOCUS ON BUILDINGS AND STRUCTURES. YET H…		10	NEW YORK UNIVERSITY, NEW YORK, USA.;DELFT UNIVERSITY OF TECHNOLOGY, DELFT, NETHERLANDS.						2023-07-04	CLIMATE CHANGE; CARBON REDUCTION; HEALTH CARE DELIVERY; ENVIRONMENTAL BIOETHICS; HEALTH CARE CARBON; BIOETHICS	10.1002/hast.1404	ARTICLE			1552-146X		16		NATIONAL SCIENCE FOUNDATION [2027927]; TECHNOLOGY UNIVERSITY OF DELFT-ERASMUS MEDICAL COLLEGE CONVERGENCE ETHICS PROJECT; DIRECTORATE FOR ENGINEERING; DIV OF CHEM, BIOENG, ENV, & TRANSP SYS [2027927] FUNDING SOURCE: NATIONAL SCIENCE FOUNDATION	CASSANDRA THIEL'S RESEARCH WAS PARTIALLY FUNDED BY THE NATIONAL SCIENCE FOUNDATION FOR THE STUDY RAPID: VARIATION IN RESILIENCE UNDER SHORTAGES IN THE MEDICAL SUPPLY CHAIN (FEDERAL AWARD IDENTIFICATION NUMBER 2027927). CRISTINA RICHIE'S RESEARCH WAS PARTIALLY FUNDED BY THE TECHNOLOGY UNIVERSITY OF DELFT-ERASMUS MEDICAL COLLEGE CONVERGENCE ETHICS PROJECT.	3W9GG			GREENHOUSE-GAS EMISSIONS; LIFE-CYCLE ASSESSMENT; ENVIRONMENTAL SUSTAINABILITY; WASTE	4	HASTINGS CENT REP	HASTINGS CENT. REP.	ENGLISH		46			111 RIVER ST, HOBOKEN 07030-5774, NJ USA	JUL	7	HOBOKEN	35993105	J	WILEY	2022			SOCIAL SCIENCES - OTHER TOPICS; HEALTH CARE SCIENCES & SERVICES; MEDICAL ETHICS; BIOMEDICAL SOCIAL SCIENCES		0093-0334	HASTINGS CENTER REPORT
DE FREITAS L;BAHADURSINGH S;BASDEO D;KOTCHER J;HOSPEDALES J	DE FREITAS L;BAHADURSINGH S;BASDEO D;KOTCHER J;HOSPEDALES J;	0		0	0	EARTHMEDIC FOUNDATION FOR PLANETARY HEALTH, PORT OF SPAIN, TRINIDAD AND TOBAGO.;INDEPENDENT RESEARCHER, MAINE, USA.;SANGRE GRANDE HOSPITAL, SANGRE GRANDE, TRINIDAD AND TOBAGO.;GEORGE MASON UNIVERSITY, FAIRFAX, USA.		0	0	0	0	2023-07-19	0	10.1016/j.joclim.2023.100248	ARTICLE	0	0	0	0	0	0	0	0	TBD				0	J CLIM CHANG HEALTH	J CLIM CHANG HEALTH	ENGLISH	0	0	0	0	TBD	0	0	TBD	0	J	ELSEVIER	2023	0	TBD	TBD	0	0	THE JOURNAL OF CLIMATE CHANGE AND HEALTH
MARRAULD L;EGNELL M;VERNEUIL B;RAMBAUD T;	MARRAULD L;EGNELL M;VERNEUIL B;RAMBAUD T;	0	This article presents the results of collaborative work of the association "The Shift Project" with some health experts and researchers on the issue of the carbon footprint of the French health system. The authors present the working method used as well as a set of recommendations to achieve an 80% reduction in the sector's carbon emissions, corresponding to the Paris agreements signed in 2015. T…	0	0	UNIVERSITE DE RENNES, RENNES, FRANCE.		0	0	0	0	2023-08-03	0	10.1016/j.mmm.2023.05.003	ARTICLE	0	0	0	0	0	0	0	0	TBD				0	MED MAL METAB	MED MAL METAB	FRENCH	0	0	0	0	TBD	0	0	TBD	0	J	ELSEVIER	2023	0	TBD	TBD	0	0	MEDECINE DES MALADIES METABOLIQUES
BORN K;LEVINSON W;VAUX E	BORN, KAREN B.;LEVINSON, WENDY;VAUX, EMMA	CATALDO D, 2022, ADV THER, V39, P1149, DOI 10.1007/S12325-021-02034-9;CAYCEDO-MARULANDA A, 2022, CAN J ANESTH, V69, P269, DOI 10.1007/S12630-021-02120-0;CLIFF BQ, 2021, MILBANK Q, V99, P1024, DOI 10.1111/1468-0009.12531;DREW J, 2022, LANCET PLANET HEALTH, V6, PE1000, DOI 10.1016/S2542-5196(22)00257-1;ECKELMAN MJ, 2020, HEALTH AFFAIR, V39, P2071, DOI 10.1377/HLTHAFF.2020.01247;FIDLER L, 2022, CAN …				UNIVERSITY OF TORONTO, TORONTO, CANADA.;ROYAL BERKSHIRE NHS FOUNDATION TRUST, READING, ENGLAND.	UNIVERSITY OF TORONTO; UNIVERSITY OF TORONTO; ROYAL BERKSHIRE HOSPITAL; UNIVERSITY OF TORONTO					2023-07-11	HEALTHCARE QUALITY IMPROVEMENT; QUALITY IMPROVEMENT; COMPLEXITY; EVIDENCE-BASED MEDICINE	10.1136/bmjqs-2023-015928	EDITORIAL MATERIAL; EARLY ACCESS	JUN 2023		2044-5423	KAREN.BORN@UTORONTO.CA					J4ZP5			HEALTH-CARE		BMJ QUAL SAF	BMJ QUAL. SAF.	ENGLISH		22			BRITISH MED ASSOC HOUSE, TAVISTOCK SQUARE, LONDON WC1H 9JR, ENGLAND	2023 JUN 2	5	LONDON	37268407	J	BMJ PUBLISHING GROUP	2023		BORN, KB (CORRESPONDING AUTHOR), UNIV TORONTO, INST HLTH POLICY MANAGEMENT & EVALUAT, TORONTO, ON M5T3M6, CANADA.	HEALTH CARE SCIENCES & SERVICES		2044-5415	BMJ QUALITY & SAFETY
FURLAN L;DI FRANCESCO P;COSTANTINO G;MONTANO N	FURLAN, LUDOVICO;DI FRANCESCO, PIETRO;COSTANTINO, GIORGIO;MONTANO, NICOLA	AFSHIN A, 2019, LANCET, V393, P1958, DOI 10.1016/S0140-6736(19)30041-8;AMALBERTI R, 2005, ANN INTERN MED, V142, P756, DOI 10.7326/0003-4819-142-9-200505030-00012;ANONYMOUS, 2010, LANCET, V375, P1666;ATWOLI L, 2021, BMJ-BRIT MED J, V374, DOI 10.1136/BMJ.N1734;BAQUI P, 2020, LANCET GLOB HEALTH, V8, P1018, DOI 10.1016/S2214-109X(20)30285-0;BLACK C, 2017, ENVIRON TOXICOL PHAR, V55, P186, DOI 10.1016/…	IN RECENT YEARS, THE CHOOSING WISELY AND LESS IS MORE CAMPAIGNS HAVE GAINED GROWING ATTENTION IN THE MEDICAL SCIENTIFIC COMMUNITY. SEVERAL PROJECTS HAVE BEEN LAUNCHED TO FACILITATE CONFRONTATION AMONG PATIENTS AND PHYSICIANS, TO ACHIEVE BETTER AND HARMLESS PATIENT-CENTERED CARE. SUCH INITIATIVES HAVE PAVED THE WAY TO A NEW "WAY OF THINKING." EMBRACING SUCH A PHILOSOPHY GOES THROUGH A COGNITIVE PR…		397	UNIVERSITY OF MILAN, MILAN, ITALY.;FONDAZIONE IRCCS CA GRANDA OSPEDALE MAGGIORE, MILAN, ITALY.	UNIVERSITY OF MILAN; IRCCS CA GRANDA OSPEDALE MAGGIORE POLICLINICO; IRCCS CA GRANDA OSPEDALE MAGGIORE POLICLINICO; IRCCS CA GRANDA OSPEDALE MAGGIORE POLICLINICO					2023-07-04	APPROPRIATENESS; CHOOSING WISELY; LESS IS MORE; MEDICAL ERROR; MEDICAL OVERUSE; PATIENT SAFETY; QUALITY OF CARE; QUALITY OF HEALTHCARE	10.1111/joim.13472	REVIEW			1365-2796	NICOLA.MONTANO@UNIMI.IT	407				0D6UJ			PULMONARY-EMBOLISM; DECISION-MAKING; HEALTH; UNCERTAINTY; PREVALENCE; MEDICINE; IMPACT; LESS; MANAGEMENT; BENEFITS	4	J INTERN MED	J. INTERN. MED.	ENGLISH		75	GREEN PUBLISHED, HYBRID	MONTANO, NICOLA/0000-0001-9206-0075; FURLAN, LUDOVICO/0000-0002-4035-9101	111 RIVER ST, HOBOKEN 07030-5774, NJ USA	APR	11	HOBOKEN	35307902	J	WILEY	2022	MONTANO, NICOLA/K-9013-2016	MONTANO, N (CORRESPONDING AUTHOR), UNIV MILAN, IRCCS FDN CAGRANDA, OSPED MAGGIORE POLICLIN, VIA FRANCESCO SFORZA 28, I-20122 MILAN, ITALY.	GENERAL & INTERNAL MEDICINE		0954-6820	JOURNAL OF INTERNAL MEDICINE
BROWN M;SCHOEN J;GROSS J;OMARY R;HANNEMAN K	BROWN M;SCHOEN J;GROSS J;OMARY R;HANNEMAN K;	0	This special report discusses the importance of climate change for health care and radiology. The impact of climate change on human health and health equity, the contribution of health care and medical imaging to the climate crisis, and the impetus for change within radiology to create a more sustainable future are covered. The authors focus on actions and opportunities to address climate change …	0	0	UNIVERSITY OF BRITISH COLUMBIA, VANCOUVER, CANADA.;WAKE FOREST UNIVERSITY, WINSTON-SALEM, USA.;TEXAS CHILDRENS HOSPITAL, HOUSTON, USA.;VANDERBUILT UNIVERSITY MEDICAL CENTER, NASHVILLE, USA.;UNIVERSITY OF TORONTO, TORONTO, CANADA.		0	0	0	0	2023-07-19	0	10.1148/radiol.230229	REVIEW	0	0	0	0	0	0	0	0	TBD				0	RADIOLOGY	RADIOLOGY	ENGLISH	0	0	0	0	TBD	0	0	TBD	0	J	RADIOLOGICAL SOCIETY OF NORTH AMERICA INC	2023	0	TBD	TBD	0	0	RADIOLOGY
RICHIE C;KESSELHEIM A;JONES D	RICHIE, CRISTINA;KESSELHEIM, AARON S.;JONES, DAVID S.	ANONYMOUS, 2003, ADHERENCE LONG TERM;ATWOLI L, 2022, J CHILD HEALTH CARE, V26, P513, DOI 10.1177/13674935221132171;ATWOLI L, 2021, LANCET, V398, P939, DOI 10.1016/S0140-6736(21)01915-2;CLIFF BQ, 2021, MILBANK Q, V99, P1024, DOI 10.1111/1468-0009.12531;ECKELMAN MJ, 2020, HEALTH AFFAIR, V39, P2071, DOI 10.1377/HLTHAFF.2020.01247;GLOBAL GREEN AND HEALTHY HOSPITALS NETWORK, 2022, AB GGHH;HAGENAARS R,…			178	DELFT UNIVERSITY OF TECHNOLOGY, DELFT, NETHERLANDS.;HARVARD UNIVERSITY, CAMBRIDGE, USA.;BRIGHAM AND WOMENS HOSPITAL, BOSTON, USA.	DELFT UNIVERSITY OF TECHNOLOGY; HARVARD UNIVERSITY; HARVARD MEDICAL SCHOOL; HARVARD UNIVERSITY; BRIGHAM & WOMEN'S HOSPITAL; HARVARD UNIVERSITY					2023-07-19		10.1016/S0140-6736(22)02545-4	EDITORIAL MATERIAL	JAN 2023		1474-547X	C.S.RICHIE@TUDELFT.NL	179				8O5GK				10372	LANCET	LANCET	ENGLISH		15			STE 800, 230 PARK AVE, NEW YORK, NY 10169 USA	JAN 21	2	NEW YORK	36566765	J	ELSEVIER SCIENCE INC	2023		RICHIE, C (CORRESPONDING AUTHOR), DELFT UNIV TECHNOL, ETHICS & PHILOSOPHY TECHNOL SECT, NL-2628 BX DELFT, NETHERLANDS.	GENERAL & INTERNAL MEDICINE		0140-6736	LANCET
CONRY J;ROBSON S	CONRY, JEANNE;ROBSON, STEVE	ANDERSON TL, 2019, OBSTET GYNECOL, V134, P1, DOI 10.1097/AOG.0000000000003348;ANONYMOUS, 2018, LANCET, V392, P1279, DOI 10.1016/S0140-6736(18)32394-8;ANONYMOUS, 2017, PRACTICE, V129;AUSTRALIAN INSTITUTE OF HEALTH WELFARE AND AGING, PROC DAT CUB;BEKKAR B, 2020, JAMA NETW OPEN, V3, DOI 10.1001/JAMANETWORKOPEN.2020.8243;BETRAN AP, 2016, BJOG-INT J OBSTET GY, V123, P667, DOI 10.1111/1471-0528.13526;C…	CLIMATE CHANGE IS CONSIDERED THE GREATEST LONG-TERM CHALLENGE WE FACE, AND IT COMES WITH A DIRECT IMPACT ON WOMEN'S HEALTH AND PREGNANCY OUTCOMES. THERE ARE MANY BALANCES THAT PHYSICIANS MAKE IN DECIDING ELEMENTS OF CARE, BUT ENVIRONMENTAL IMPACT HAS NOT BEEN A CONSIDERATION. HEALTH CARE LEADERS MUST RECOGNIZE THE IMPACT OF THEIR DECISIONS ON CARBON FOOTPRINTS AND CREATIVELY LOOK TOWARDS CHANGES …		400	FIGO, LONDON, ENGLAND.;AUSTRALIAN NATIONAL UNIVERSITY, CANBERRA, AUSTRALIA.	AUSTRALIAN NATIONAL UNIVERSITY					2023-07-04	CARBON EMISSIONS; CLIMATE; GYNECOLOGY; OBSTETRICS	10.1002/ijgo.14543	REVIEW	NOV 2022		1879-3479	STEPHEN.ROBSON@ANU.EDU.AU	404				8D1DF			FOOTPRINT; CARE	2	INT J GYNECOL OBSTET	INT. J. GYNECOL. OBSTET.	ENGLISH		31		CONRY, JEANNE/0000-0002-6814-1550	111 RIVER ST, HOBOKEN 07030-5774, NJ USA	FEB	5	HOBOKEN	36321212	J	WILEY	2023		ROBSON, S (CORRESPONDING AUTHOR), CENTENARY HOSP WOMEN & CHILDREN, GARRAN, ACT 2605, AUSTRALIA.	OBSTETRICS & GYNECOLOGY		0020-7292	INTERNATIONAL JOURNAL OF GYNECOLOGY & OBSTETRICS
PICANO E;MANGIA C;D'ANDREA A	PICANO, EUGENIO;MANGIA, CRISTINA;D'ANDREA, ANTONELLO	ANONYMOUS, 2022, NHS SUSTAINABLE DEV;ANONYMOUS, DIAGNOSTIC IMAGING M;BARON RJ, 2022, JAMA-HEALTH FORUM, V3, DOI 10.1001/JAMAHEALTHFORUM.2022.1629;BARRERA A., 2021, REV MEX MASTOL, V1, P9, DOI 10.35366/99275;BHATNAGAR A, 2017, CIRC RES, V121, P162, DOI 10.1161/CIRCRESAHA.117.306458;BRAGA L, 2013, CARDIOVASC ULTRASOUN, V11, DOI 10.1186/1476-7120-11-10;BRUNJES R, 2020, WATER RES, V182, DOI 10.1016/J…	HUMAN ACTIVITIES HAVE RAISED THE ATMOSPHERE'S CARBON DIOXIDE (CO2) CONTENT BY 50% IN LESS THAN 200 YEARS AND BY 10% IN THE LAST 15 YEARS. CLIMATE CHANGE IS A GREAT THREAT AND PRESENTS A UNIQUE OPPORTUNITY TO PROTECT CARDIOVASCULAR HEALTH IN THE NEXT DECADES. CO2 EQUIVALENT EMISSION IS THE MOST CONVENIENT UNIT FOR MEASURING THE GREENHOUSE GAS FOOTPRINT CORRESPONDING TO ECOLOGICAL COST. MEDICAL IMA…	215		CNR NATIONAL RESEARCH COUNCIL OF ITALY, ROME, ITALY.;NOCERA INFERIORE HOSPITAL, SALERNO, ITALY.	CONSIGLIO NAZIONALE DELLE RICERCHE (CNR); ISTITUTO DI FISIOLOGIA CLINICA (IFC-CNR); CONSIGLIO NAZIONALE DELLE RICERCHE (CNR)					2023-07-04	ENVIRONMENT; IMAGING; PLANET; SUSTAINABILITY	10.3390/jcm12010215	ARTICLE			2077-0383	PICANO@IFC.CNR.IT					7Q4NS			CARDIOLOGY; TRENDS; AIR	1	J CLIN MED	J. CLIN. MED.	ENGLISH		47	GREEN PUBLISHED, GOLD		ST ALBAN-ANLAGE 66, CH-4052 BASEL, SWITZERLAND	JAN	9	BASEL	36615016	J	MDPI	2023		PICANO, E (CORRESPONDING AUTHOR), CNR, INST CLIN PHYSIOL, I-56124 PISA, ITALY.	GENERAL & INTERNAL MEDICINE			JOURNAL OF CLINICAL MEDICINE
WIGAND M;TIMMERMAN C;SCHERP A;BECKER T;STEGER F	WIGAND M;TIMMERMAN C;SCHERP A;BECKER T;STEGER F;	0	Abstract Climate change, pollution, and deforestation have a negative impact on global mental health. There is an environmental justice dimension to this challenge as wealthy people and high-income countries are major contributors to climate change and pollution, while poor people and low-income countries are heavily affected by the consequences. Using state-of-the art data mining, we analyzed an…	0	0	ULM UNIVERSITY, ULM, GERMANY.;IMLAND KLINIK RENDSBURG ECKERNFORDE, RENDSBURG, GERMANY.;UNIVERSITY OF AUGSBURG, AUGSBURG, GERMANY.	ULM UNIVERSITY, ULM, GERMANY;IMLAND KLINIK RENDSBURG ECKERNFORDE, RENDSBURG, GERMANY;UNIVERSITY OF AUGSBURG, AUGSBURG, GERMANY;	0	0	0	0	2023-07-11	0	10.1029/2022GH000632	ARTICLE	0	0	0	0	0	0	0	0	TBD				0	GEOHEALTH	GEOHEALTH	ENGLISH	0	0	0	0	TBD	0	0	TBD	0	J	WILEY	2022	0	TBD	TBD	0	0	GEOHEALTH
TRENT L;LAW J;GRIMALDI D	TRENT, LOUISE;LAW, JOANNA;GRIMALDI, DAVID	ANONYMOUS, 2022, US;ANONYMOUS, 2008, GUID CREAT EFF GREEN;ANZICS, 2022, BEG GUID SUST ICU;AURIEMMA CL, 2019, INTENS CARE MED, V45, P1806, DOI 10.1007/S00134-019-05771-2;BEIN T, 2021, INTENS CARE MED, V47, P903, DOI 10.1007/S00134-021-06455-6;FURUKAWA PD, 2016, ACTA PAUL ENFERM, V29, P316, DOI 10.1590/1982-0194201600044;HUNFELD N, 2023, INTENS CARE MED, V49, P65, DOI 10.1007/S00134-022-06940-6;IPC…			440	HEALTH NEW ZEALAND, HASTINGS, NEW ZEALAND.;CANADIAN ASSOCIATION OF NURSES FOR THE ENVIRONMENT, EDMONTON, CANADA.;UNIVERSITE LIBRE DE BRUXELLES, BRUSSELS, BELGIUM.;SHIFTERS BELGIUM, BRUSSELS, BELGIUM.	UNIVERSITE LIBRE DE BRUXELLES					2023-07-11		10.1007/s00134-023-07015-w	EDITORIAL MATERIAL	MAR 2023		1432-1238	LOUISE.TRENT@HBDHB.GOVT.NZ	443				D9ZK8				4	INTENS CARE MED	INTENSIVE CARE MED.	ENGLISH		15	BRONZE, GREEN PUBLISHED		ONE NEW YORK PLAZA, SUITE 4600, NEW YORK, NY, UNITED STATES	APR	4	NEW YORK	36964216	J	SPRINGER	2023		TRENT, L (CORRESPONDING AUTHOR), HLTH NEW ZEALAND, INTENS CARE SERV, HASTINGS, NEW ZEALAND.	GENERAL & INTERNAL MEDICINE		0342-4642	INTENSIVE CARE MEDICINE
BAILEY C;POOLE N;JAMES A	BAILEY, CATE;POOLE, NORMAN A.;JAMES, ADRIAN	ALBRECHT G, 2007, AUSTRALAS PSYCHIATRY, V15, PS95, DOI 10.1080/10398560701701288;BOUCHAMA A, 2007, ARCH INTERN MED, V167, P2170, DOI 10.1001/ARCHINTE.167.20.IRA70009;BRAITHWAITE I, 2019, ENVIRON HEALTH PERSP, V127, DOI 10.1289/EHP4595;BRENNER I, 2019, INT J APPL PSYCH STU, V16, P137, DOI 10.1002/APS.1619;CARTER KN, 2011, SOC SCI MED, V72, P1463, DOI 10.1016/J.SOCSCIMED.2011.03.009;ENGLAND N., 202…	THE CLIMATE CRISIS IS A HEALTH CRISIS; IT DEMANDS THE URGENT ATTENTION AND ACTION OF HEALTHCARE PROFESSIONALS AND ORGANISATIONS. IN THIS ISSUE OF THE BJPSYCH BULLETIN, WE CONSIDER WHAT THE DESTRUCTIVE EFFECTS OF THE CLIMATE AND ECOLOGICAL CRISIS ENTAIL FOR THE MENTAL HEALTH OF POPULATIONS, AND WHAT THE RESPONSE OF PSYCHIATRISTS, BOTH INDIVIDUAL AND COLLECTIVE, MUST BE. WE ALSO HIGHLIGHT THE OPPOR…	PII S2056469421000334	201	EAST LONDON NHS FDN TRUST, LONDON, ENGLAND.;QUEEN MARY UNIVERSITY, LONDON, ENGLAND.;BARTS AND THE LONDON SCHOOL OF MEDICINE AND DENTISTRY, LONDON, ENGLAND.;ROYAL COLLEGE OF PSYCHIATRISTS, LONDON, ENGLAND.;ASSOCIATION FOR PSYCHOANALYTIC PSYCHOTHERAPY, LONDON, ENGLAND.;ST GEORGE HOSPITAL LONDON, LONDON, ENGLAND.	UNIVERSITY OF LONDON; QUEEN MARY UNIVERSITY LONDON; UNIVERSITY OF LONDON; QUEEN MARY UNIVERSITY LONDON; ST GEORGES UNIVERSITY LONDON					2023-07-04	SUSTAINABILITY; CLIMATE EMERGENCY; CLIMATE CRISIS; MENTAL HEALTH; PSYCHIATRISTS	10.1192/bjb.2021.33	EDITORIAL MATERIAL			2056-4708	CATE.BAILEY@NHS.NET	204				TQ1JI				4	BJPSYCH BULL	BJPSYCH BULL.	ENGLISH		32	GREEN PUBLISHED, GOLD	BAILEY, CATE/0000-0003-2719-8558; POOLE, NORMAN/0000-0002-3187-6430	EDINBURGH BLDG, SHAFTESBURY RD, CB2 8RU CAMBRIDGE, ENGLAND	AUG	4	CAMBRIDGE	34315550	J	CAMBRIDGE UNIV PRESS	2021		BAILEY, C (CORRESPONDING AUTHOR), EAST LONDON NHS FDN TRUST, LONDON, ENGLAND.; BAILEY, C (CORRESPONDING AUTHOR), QUEEN MARY UNIV, CTR PSYCHIAT, LONDON, ENGLAND.; BAILEY, C (CORRESPONDING AUTHOR), BARTS & LONDON QUEEN MARYS SCH MED & DENT, LONDON, ENGLAND.; BAILEY, C (CORRESPONDING AUTHOR), ROYAL COLL PSYCHIATRISTS, LONDON, ENGLAND.; BAILEY, C (CORRESPONDING AUTHOR), ASSOC PSYCHOANALYT PSYCHOTHERA…	PSYCHIATRY		2056-4694	BJPSYCH BULLETIN
LEE V;GERWIG K;HOUGH E;MATE K;BIGGIO R;KAPLAN R	LEE V;GERWIG K;HOUGH E;MATE K;BIGGIO R;KAPLAN R;	0	Health care leaders are often surprised to learn that their operations contribute significantly to a warming climate. In addition to their roles as responders to and victims of extreme weather events, health care organizations have an obligation to reduce their substantial greenhouse gas emissions as part of their overall mission to do no harm and to improve health. Representing close to one fift…	0	0	HARVARD UNIVERSITY, CAMBRIDGE, USA.;HEALTHCARE ENVIRONMENTAL STEWARDSHIP, KENSINGTON, USA.;BROWN UNIVERSITY, PROVIDENCE, USA.;INSTITUTE FOR HEALTHCARE IMPROVEMENT, BOSTON, USA.;BOSTON MEDICAL CENTER, BOSTON, USA.		0	0	0	0	2023-07-19	0	10.1056/CAT.22.0433	ARTICLE	0	0	0	0	0	0	0	0	TBD				0	NEJM CATAL INNOV CARE DELIV	NEJM CATAL INNOV CARE DELIV	ENGLISH	0	0	0	0	TBD	0	0	TBD	0	J	MASSACHUSSETTS MEDICAL SOCIETY	2023	0	TBD	TBD	0	0	NEJM CATALYST INNOVATIONS IN CARE DELIVERY
KIANG K;BEHNE C	KIANG, KAREN MINNIE;BEHNE, CAROL	AMBULANCE VICTORIA, 2021, EM RED TARG ANN;ANIM AK, 2020, MAR POLLUT BULL, V153, DOI 10.1016/J.MARPOLBUL.2020.111014;AUSTRALIAN MEDICAL ASSOCIATION, 2019, ENV SUST HLTH CAR 20;AUSTRALIAN NURSING AND MIDWIFERY FEDERATION, 2021, CLIMATE CHANGE;CHOOSING WISELY AUSTRALIA NPS MEDICINEWISE, 2021, WHAT IS CHOOS WIS AU;DEPARTMENT OF ENVIRONMENT LAND WATER AND PLANNING VICTORIA STATE GOVERNMENT, 2021, CUTT…	CHILDREN AND FUTURE GENERATIONS WILL BE THOSE MOST AFFECTED BY CLIMATE CHANGE, AND PAEDIATRICIANS HAVE A MORAL RESPONSIBILITY TO PRESERVE A SECURE AND HABITABLE WORLD FOR THEM. DESPITE OUR PLEDGE TO 'FIRST DO NO HARM', THE HEALTH-CARE SECTOR ITSELF IS A MAJOR CONTRIBUTOR TO GLOBAL WARMING AND ENVIRONMENTAL DEGRADATION. THESE CONTRIBUTIONS ARE PROJECTED TO RISE UNLESS URGENT MEASURES ARE UNDERTAKE…		1767	ROYAL CHILDRENS HOSPITAL, PARKVILLE, AUSTRALIA.;UNIVERSITY OF MELBOURNE, PARKVILLE, AUSTRALIA.;GLOBAL GREEN AND HEALTHY HOSPITALS, MELBOURNE, AUSTRALIA.	ROYAL CHILDREN'S HOSPITAL MELBOURNE; UNIVERSITY OF MELBOURNE					2023-07-04		10.1111/jpc.15746	ARTICLE			1440-1754	KAREN.KIANG@RCH.ORG.AU	1774				WZ3MW			FOOTPRINT	11	J PAEDIATR CHILD H	J. PAEDIATR. CHILD HEALTH	ENGLISH		32			111 RIVER ST, HOBOKEN 07030-5774, NJ USA	NOV	8	HOBOKEN	34792243	J	WILEY	2021		KIANG, KM (CORRESPONDING AUTHOR), ROYAL CHILDRENS HOSP, PARKVILLE, VIC 3052, AUSTRALIA.	PEDIATRICS		1034-4810	JOURNAL OF PAEDIATRICS AND CHILD HEALTH
LLOR C;MORAGAS A;BJERRUM L	LLOR, CARL;MORAGAS, ANA;BJERRUM, LARS	ARTERO EA, 2019, REV CLIN ESP, V219, P189, DOI 10.1016/J.RCE.2018.10.009;ANTIMICROBIAL RESISTANCE SURVEILLANCE IN EUROPE 2022-2020 DATA, 2022, ANN REPORT EUROPEAN;FERNANDEZ-URRUSUNO R, 2021, PHARMACOL RES PERSPE, V9, DOI 10.1002/PRP2.692;PLIEGO RAG, 2022, ATEN PRIM, V54, DOI 10.1016/J.APRIM.2022.102367;LLOR C, 2022, CLIN MICROBIOL INFEC, V28, P241, DOI 10.1016/J.CMI.2021.07.035;STAHLMANN R, 2010,…		102427		THE FOUNDATION UNIVERSITY INSTITUTE FOR PRIMARY HEALTH CARE RESEARCH JORDI GOL AND GURINA IDIAPJGOL, BARCELONA, SPAIN.;CATALONIAN HEALTH INSTITUTE, BARCELONA, SPAIN.;UNIVERSITY OF SOUTHERN DENMARK, ODENSE, DENMARK.;UNIVERSITAT ROVIRA I VIRGILI, TARRAGONA, SPAIN.;UNIVERSITY OF COPENHAGEN, COPENHAGEN, DENMARK.	UNIVERSITY OF SOUTHERN DENMARK; UNIVERSITAT ROVIRA I VIRGILI; UNIVERSITY OF COPENHAGEN					2023-07-04		10.1016/j.aprim.2022.102427	LETTER	JUL 2022		1578-1275	CLLOR@IDIAPJGOL.ORG					3X8KK			SAFETY	9	ATEN PRIM	ATEN. PRIM.	ENGLISH		6	GREEN PUBLISHED	BJERRUM, LARS/0000-0003-0969-0063	TRAV DE GRACIA 17-21, 08021 BARCELONA, SPAIN	SEP	2	BARCELONA	35850083	J	EDICIONES DOYMA S A	2022		LLOR, C (CORRESPONDING AUTHOR), UNIV INST PRIMARY CARE RES JORDI GOL & GURINA, BARCELONA, SPAIN.; LLOR, C (CORRESPONDING AUTHOR), CATALONIAN HLTH INST, VIA ROMA HLTH CTR, BARCELONA, SPAIN.; LLOR, C (CORRESPONDING AUTHOR), UNIV SOUTHERN DENMARK, DEPT PUBL HLTH GEN PRACT, ODENSE, DENMARK.	GENERAL & INTERNAL MEDICINE		0212-6567	ATENCION PRIMARIA
WANG E;ZAFAR J;LAWRENCE C;GAVIN L;MISHRA S;BOATENG A;THIEL C;DUBROW R;SHERMAN J	WANG, ERIN Y.;ZAFAR, JILL E.;LAWRENCE, CHARLOTTE M.;GAVIN, LYNDSAY F.;MISHRA, SOMYA;BOATENG, ADJOA;THIEL, CASSANDRA L.;DUBROW, ROBERT;SHERMAN, JODI D.	AMER SOC ANESTHESIOLGISTS, 2012, ANESTHESIOLOGY, V116, P522, DOI 10.1097/ALN.0B013E31823C1067;ANDREW N, 2020, J TELEMED TELECARE, V26, P232, DOI 10.1177/1357633X18807834;BENARROCH-GAMPEL J, 2012, ANN SURG, V256, P518, DOI 10.1097/SLA.0B013E318265BCDB;BERWICK DM, 2012, JAMA-J AM MED ASSOC, V307, P1513, DOI 10.1001/JAMA.2012.362;BLITZ JD, 2016, ANESTHESIOLOGY, V125, P280, DOI 10.1097/ALN.0000000000…	THE HEALTHCARE SECTOR IS RESPONSIBLE FOR 8.5% OF GREENHOUSE GAS (GHG) EMISSIONS IN THE UNITED STATES. TO PREVENT CATASTROPHIC EFFECTS OF CLIMATE CHANGE, URGENT REDUCTIONS IN GHG EMISSIONS ARE NEEDED. UNNECESSARY PREOPERATIVE TESTING AND CLINIC VISITS CONTRIBUTE TO EXCESSIVE UTILIZATION OF HEALTHCARE RESOURCES AND PATIENT TRAVEL, AND ADDRESSING THEM MAY HELP REDUCE EMISSIONS. A RETROSPECTIVE CROSS…	105652		YALE UNIVERSITY, NEW HAVEN, USA.;NEW YORK UNIVERSITY, NEW YORK, USA.	YALE UNIVERSITY; NEW YORK UNIVERSITY					2023-07-04	TELEHEALTH; CARBON EMISSIONS; HEALTHCARE; PREOPERATIVE EVALUATION; ANESTHESIOLOGY; LOW-VALUE CARE	10.1016/j.resconrec.2021.105652	ARTICLE	MAY 2021		1879-0658	ERIN.WANG@AYA.YALE.EDU			NYU LANGONE HEALTH DEPT. OF POPULATION HEALTH FUNDS; YALE UNIVERSITY ANESTHESIA DEPARTMENT FUNDS; OVERLOOK INTERNATIONAL FOUNDATION	EYW, CML, LFG, AND SM COMPLETED THIS PROJECT DURING THEIR YALE SCHOOL OF PUBLIC HEALTH CLIMATE CHANGE AND HEALTH CLASS PROJECT; AB DURING HER YALE ANESTHESIOLOGY RESIDENCY TRAINING. CT WAS SUPPORTED BY NYU LANGONE HEALTH DEPT. OF POPULATION HEALTH FUNDS. JDS AND JEZ WERE SUPPORTED BY YALE UNIVERSITY ANESTHESIA DEPARTMENT FUNDS. RD RECEIVED A GRANT FROM THE OVERLOOK INTERNATIONAL FOUNDATION.	TA5TH			LIFE-CYCLE ASSESSMENT; UNITED-STATES; HEALTH; CARE; TELEMEDICINE; RISK; SURGERY; WASTE		RESOUR CONSERV RECY	RESOUR. CONSERV. RECYCL.	ENGLISH		40		GAVIN, LYNDSAY/0000-0001-7122-4499; BOATENG, ADJOA/0000-0002-1555-1150; THIEL, CASSANDRA/0000-0002-1875-886X	RADARWEG 29, 1043 NX AMSTERDAM, NETHERLANDS	AUG	7	AMSTERDAM		J	ELSEVIER	2021		WANG, EY (CORRESPONDING AUTHOR), YALE SCH MED, 333 CEDAR ST, NEW HAVEN, CT 06520 USA.	ENGINEERING; ENVIRONMENTAL SCIENCES & ECOLOGY		0921-3449	RESOURCES CONSERVATION AND RECYCLING
PRASAD P;JOSHI D;LIGHTER J;AGINS J;ALLEN R;COLLINS M;PENA F;VELLETRI J;THIEL C	PRASAD, PURNIMA AISHWARYA;JOSHI, DHRUVI;LIGHTER, JENNIFER;AGINS, JENNA;ALLEN, ROBIN;COLLINS, MICHAEL;PENA, FOOHEL;VELLETRI, JOAN;THIEL, CASSANDRA	AGAR, 2017, GREEN DIALYSIS SURVE;ANDERSEN MPS, 2012, ANESTH ANALG, V114, P1081, DOI 10.1213/ANE.0B013E31824D6150;ANONYMOUS, 2006, 14040 ISO;BELKHIR L, 2019, J CLEAN PROD, V214, P185, DOI 10.1016/J.JCLEPRO.2018.11.204;BERNER JE, 2017, J PLAST RECONSTR AES, V70, P1777, DOI 10.1016/J.BJPS.2017.06.008;BERRANG-FORD L, 2021, LANCET PLANET HEALTH, V5, PE514, DOI 10.1016/S2542-5196(21)00179-0;BILEC M., 2…	PURPOSE ENVIRONMENTAL SUSTAINABILITY IS A GROWING CONCERN TO HEALTHCARE PROVIDERS, GIVEN THE HEALTH IMPACTS OF CLIMATE CHANGE AND AIR POLLUTION, AND THE SIZABLE FOOTPRINT OF HEALTHCARE DELIVERY ITSELF. THOUGH MANY STUDIES HAVE FOCUSED ON ENVIRONMENTAL FOOTPRINTS OF OPERATING ROOMS, FEW HAVE QUANTIFIED EMISSIONS FROM INPATIENT STAYS. THIS STUDY QUANTIFIES SOLID WASTE AND GREENHOUSE GAS EMISSIONS (…		38	NEW YORK UNIVERSITY, NEW YORK, USA.;NYU ABU DHABI, ABU DHABI, UNITED ARAB EMIRATES.;NYU LANGONE HEALTH, NEW YORK, USA.;ENVIRONMENTAL RESOURCES MANAGEMENT, LONDON, ENGLAND.	NEW YORK UNIVERSITY; NEW YORK UNIVERSITY TANDON SCHOOL OF ENGINEERING; NYU LANGONE MEDICAL CENTER; NYU LANGONE MEDICAL CENTER; NYU LANGONE MEDICAL CENTER; NYU LANGONE MEDICAL CENTER					2023-07-04	HEALTHCARE; INPATIENT; INTERNAL MEDICINE; WASTE; LIFE CYCLE ASSESSMENT; SUSTAINABILITY; GREENHOUSE GAS EMISSIONS (GHGS)	10.1007/s11367-021-01998-8	ARTICLE	DEC 2021		1614-7502	PAP391@NYU.EDU; DSJ268@NYU.EDU; JENNIFER.LIGHTER@NYULANGONE.ORG; JENNA.AGINS@NYULANGONE.ORG; ROBIN.ALLEN@NYULANGONE.ORG; MICHAEL.COLLINS@ERM.COM; FOOHEL.PENA@NYULANGONE.ORG; JOAN.VELLETRI@NYULANGONE.ORG; CASSANDRA.THIEL@NYULANGONE.ORG	49		SUSTAINABLE HEALTHCARE COALITION (SHC)	THIS WORK WAS SUPPORTED BY A PROJECT GRANT FROM THE SUSTAINABLE HEALTHCARE COALITION (SHC).	YI6IF			LIFE-CYCLE ASSESSMENT; GREENHOUSE-GAS EMISSIONS; HEALTH-CARE; CARBON FOOTPRINT; UNITED-STATES; GLOBAL CLIMATE; IMPACT; SUSTAINABILITY; SURGERY; WASTE	1	INT J LIFE CYCLE ASS	INT. J. LIFE CYCLE ASSESS.	ENGLISH		89	HYBRID	THIEL, CASSANDRA/0000-0002-1875-886X	TIERGARTENSTRASSE 17, D-69121 HEIDELBERG, GERMANY	JAN	12	HEIDELBERG		J	SPRINGER HEIDELBERG	2022		THIEL, C (CORRESPONDING AUTHOR), NYU LANGONE HLTH, 227 E 30TH ST 636, NEW YORK, NY 10016 USA.	ENGINEERING; ENVIRONMENTAL SCIENCES & ECOLOGY		0948-3349	INTERNATIONAL JOURNAL OF LIFE CYCLE ASSESSMENT
BARRATT A;LI Y;GOOROOVADOO I;TODD A;DOU Y;MCALISTER S;SEMSARIAN C	BARRATT, ALEXANDRA L.;LI, YAN;GOOROOVADOO, ISABELLE;TODD, ALLYSON;DOU, YUANLONG;MCALISTER, SCOTT;SEMSARIAN, CHRISTOPHER	ALSHQAQEEQ F, 2020, RESOUR CONSERV RECY, V155, DOI 10.1016/J.RESCONREC.2019.104657;ANONYMOUS, 2006, 140402006EN ISO;BRAGA L, 2013, CARDIOVASC ULTRASOUN, V11, DOI 10.1186/1476-7120-11-10;DEBOIS WILLIAM, 2013, J EXTRA CORPOR TECHNOL, V45, P143;DUANE B, 2021, CARDIOL YOUNG, V31, P1625, DOI 10.1017/S1047951121000718;ECKELMAN MJ, 2020, HEALTH AFFAIR, V39, P2071, DOI 10.1377/HLTHAFF.2020.01247;FORDHAM …	IMPORTANCETHE HEALTHCARE SECTOR IS ESSENTIAL TO HUMAN HEALTH AND WELL-BEING, YET ITS SIGNIFICANT CARBON FOOTPRINT CONTRIBUTES TO CLIMATE CHANGE-RELATED THREATS TO HEALTH.OBJECTIVETO REVIEW SYSTEMATICALLY PUBLISHED STUDIES ON ENVIRONMENTAL IMPACTS, INCLUDING CARBON DIOXIDE EQUIVALENT (CO(2)E) EMISSIONS, OF CONTEMPORARY CARDIOVASCULAR HEALTHCARE OF ALL TYPES, FROM PREVENTION THROUGH TO TREATMENT.EV…	E002279		UNIVERSITY OF SYDNEY, SYDNEY, AUSTRALIA.;UNIVERSITY OF MELBOURNE, PARKVILLE, AUSTRALIA.;CENTENARY INSTITUTE, SYDNEY, AUSTRALIA.;ROYAL PRINCE ALFRED HOSPITAL, SYDNEY, AUSTRALIA.	UNIVERSITY OF SYDNEY; UNIVERSITY OF SYDNEY; UNIVERSITY OF MELBOURNE; UNIVERSITY OF SYDNEY; CENTENARY INSTITUTE; UNIVERSITY OF SYDNEY					2023-07-11	DELIVERY OF HEALTH CARE; SYSTEMATIC REVIEWS AS TOPIC; HEALTH CARE ECONOMICS AND ORGANIZATIONS	10.1136/openhrt-2023-002279	ARTICLE				C.SEMSARIAN@CENTENARY.ORG.AU			NATIONAL HEALTH AND MEDICAL RESEARCH COUNCIL [1104136, 1154992]	THIS WORK WAS SUPPORTED BY NATIONAL HEALTH AND MEDICAL RESEARCH COUNCIL FUNDING TO BARRATT (#1104136) AND SEMSARIAN (#1154992).	F8BR1			DAMAGE	1	OPEN HEART	OPEN HEART	ENGLISH		22	GOLD, GREEN PUBLISHED	TODD, ALLYSON/0000-0001-6948-9754; MCALISTER, SCOTT/0000-0001-8702-6374	BRITISH MED ASSOC HOUSE, TAVISTOCK SQUARE, LONDON WC1H 9JR, ENGLAND	MAY	10	LONDON	37130659	J	BMJ PUBLISHING GROUP	2023		SEMSARIAN, C (CORRESPONDING AUTHOR), UNIV SYDNEY, FAC MED & HLTH, SYDNEY, NSW, AUSTRALIA.; SEMSARIAN, C (CORRESPONDING AUTHOR), UNIV SYDNEY, WISER HEALTHCARE, SYDNEY, NSW, AUSTRALIA.; SEMSARIAN, C (CORRESPONDING AUTHOR), CENTENARY INST, AGNES GINGES CTR MOL CARDIOL, SYDNEY, NSW, AUSTRALIA.; SEMSARIAN, C (CORRESPONDING AUTHOR), ROYAL PRINCE ALFRED HOSP, DEPT CARDIOL, SYDNEY, NSW, AUSTRALIA.	CARDIOVASCULAR SYSTEM & CARDIOLOGY		2053-3624	OPEN HEART
LEAPMAN M;THIEL C;GORDON I;NOLTE A;PERECMAN A;LOEB S;OVERCASH M;SHERMAN J	LEAPMAN, MICHAEL S.;THIEL, CASSANDRA L.;GORDON, ILYSSA O.;NOLTE, ADAM C.;PERECMAN, AARON;LOEB, STACY;OVERCASH, MICHAEL;SHERMAN, JODI D.	AGENCY USEP, 2021, GREENH GAS EQ CALC;AHDOOT M, 2020, NEW ENGL J MED, V382, P917, DOI 10.1056/NEJMOA1910038;AHMED HU, 2017, LANCET, V389, P815, DOI 10.1016/S0140-6736(16)32401-1;ALSHQAQEEQ F, 2020, RESOUR CONSERV RECY, V155, DOI 10.1016/J.RESCONREC.2019.104657;APPAYYA MB, 2018, BJU INT, V122, P13, DOI 10.1111/BJU.14361;BJURLIN MA, 2020, J UROLOGY, V203, P706, DOI 10.1097/JU.0000000000000617;BROWN…	BACKGROUND: REDUCING LOW-VALUE CLINICAL CARE IS AN IMPORTANT STRATEGY TO MITIGATE ENVI-RONMENTAL POLLUTION CAUSED BY HEALTH CARE. OBJECTIVE: TO ESTIMATE THE ENVIRONMENTAL IMPACTS ASSOCIATED WITH PROSTATE MAGNETIC RESONANCE IMAGING (MRI) AND PROSTATE BIOPSY. DESIGN, SETTING, AND PARTICIPANTS: WE PERFORMED A CRADLE-TO-GRAVE LIFE CYCLE ASSESSMENT OF PROSTATE BIOPSY. DATA INCLUDED MATERIALS AND ENERG…		463	YALE UNIVERSITY, NEW HAVEN, USA.;NEW YORK UNIVERSITY, NEW YORK, USA.;CLEVELAND CLINIC, CLEVELAND, USA.;MOUNT SINAI HOSPITAL, MIAMI, USA.;LAHEY HOSPITAL AND MEDICAL CENTER, BURLINGTON, USA.;NYU LANGONE HEALTH, NEW YORK, USA.;MANHATTAN VA MEDICAL CENTER, NEW YORK, USA.;THE ENVIRONMENTAL GENOME INSTITUTE, RALEIGH, USA.	YALE UNIVERSITY; YALE UNIVERSITY; NEW YORK UNIVERSITY; NEW YORK UNIVERSITY; CLEVELAND CLINIC FOUNDATION; LAHEY HOSPITAL & MEDICAL CENTER; NEW YORK UNIVERSITY; NEW YORK UNIVERSITY; YALE UNIVERSITY; YALE UNIVERSITY; YALE UNIVERSITY					2023-07-04	PROSTATE BIOPSY; ENVIRONMENT; GREENHOUSE GAS; PROSTATE MAGNETIC RESONANCE; IMAGING	10.1016/j.eururo.2022.12.008	ARTICLE	APR 2023		1873-7560	MICHAEL.LEAPMAN@YALE.EDU	471				F5VX3			GREENHOUSE-GAS EMISSIONS; LIFE-CYCLE ASSESSMENT; DIAGNOSTIC-ACCURACY; CARBON FOOTPRINT; CANCER; POPULATION; TRIAL	5	EUR UROL	EUR. UROL.	ENGLISH		51			RADARWEG 29, 1043 NX AMSTERDAM, NETHERLANDS	MAY	9	AMSTERDAM	36635108	J	ELSEVIER	2023		LEAPMAN, MS (CORRESPONDING AUTHOR), YALE UNIV, DEPT UROL, SCH MED, 789 HOWARD AVE,FMP 300, NEW HAVEN, CT 06520 USA.	UROLOGY & NEPHROLOGY		0302-2838	EUROPEAN UROLOGY
NELSON A;KELLEHER D;IP V;NAROUZE S	NELSON, ARIANA M.;KELLEHER, DEIRDRE C.;IP, VIVIAN;NAROUZE, SAMER	CASTAGNINI F, 2022, ENVIRON SCI POLLUT R, V29, P76158, DOI 10.1007/S11356-022-21236-4;GATTRELL WT, 2022, PHARM MED, V36, P131, DOI 10.1007/S40290-022-00421-3;GRAFF V, 2019, REGION ANESTH PAIN M, V44, P796, DOI 10.1136/RAPM-2018-100251;GRIMMOND TR, 2021, BMJ OPEN, V11, DOI 10.1136/BMJOPEN-2020-046200;GRITSENKO K, 2012, BRIT J ANAESTH, V108, P485, DOI 10.1093/BJA/AER416;PICHLER PP, 2019, ENVIRON RE…			573	UNIVERSITY OF CALIFORNIA, BERKELEY, USA.;CORNELL UNIVERSITY, ITHICA, USA.;UNIVERSITY OF ALBERTA HOSPITAL, EDMONTON, CANADA.;WESTERN RESERVE HOSPITAL, CUYAHOGA FALLS, USA.	UNIVERSITY OF CALIFORNIA SYSTEM; UNIVERSITY OF CALIFORNIA IRVINE; CORNELL UNIVERSITY; WEILL CORNELL MEDICINE; UNIVERSITY OF ALBERTA					2023-07-11		10.1093/pm/pnac185	EDITORIAL MATERIAL	DEC 2022		1526-4637	ARIANAMN@HS.UCI.EDU	575				H7AP5				6	PAIN MED	PAIN MED.	ENGLISH		10	BRONZE	NELSON, ARIANA/0000-0003-1575-1635; NAROUZE, SAMER/0000-0003-1849-1402	GREAT CLARENDON ST, OXFORD OX2 6DP, ENGLAND	JUN 1	3	OXFORD	36453868	J	OXFORD UNIV PRESS	2023		NELSON, AM (CORRESPONDING AUTHOR), UNIV CALIF IRVINE, DEPT ANESTHESIOL & PAIN MED, ORANGE, CA 92697 USA.	ANESTHESIOLOGY; GENERAL & INTERNAL MEDICINE		1526-2375	PAIN MEDICINE
RICHIE C	RICHIE C;	0	The US healthcare industry emits an estimated 479 million tonnes of carbon dioxide each year; nearly 8% of the country's total emissions. When assessed by sector, hospital care, clinical services, medical structures, and pharmaceuticals are the top emitters. For 15 years, research has been dedicated to the medical structures and equipment that contribute to carbon emissions. More recently, hospit…	0	0	DELFT UNIVERSITY OF TECHNOLOGY, DELFT, NETHERLANDS.		0	0	0	0	2023-07-10	0	10.1136/medethics-2020-106842	ARTICLE	0	0	0	0	0	0	0	0	TBD				0	J MED ETHICS	J MED ETHICS	ENGLISH	0	0	0	0	TBD	0	0	TBD	0	J	NLM (MEDLINE)	2022	0	TBD	TBD	0	0	JOURNAL OF MEDICAL ETHICS
MCGAIN F;MURET J;LAWSON C;SHERMAN J	MCGAIN, FORBES;MURET, JANE;LAWSON, CATHY;SHERMAN, JODI D.	ABOUT MONTREAL PROTOCOL, MONTR PROT, P16;ABRAHAMS BF, 2017, CHEM-EUR J, V23, P7871, DOI 10.1002/CHEM.201700389;AGAR JWM, 2009, HEMODIAL INT, V13, P32, DOI 10.1111/J.1542-4758.2009.00332.X;ALEXANDER R, 2018, CAN J ANESTH, V65, P221, DOI 10.1007/S12630-017-1006-X;AMERICAN SOCIETY OF ANESTHESIOLOGISTS TASK FORCE ON ENVIRONMENTAL SUSTAINABILITY COMMITTEE ON EQUIPMENT AND FACILITIES, 2017, GREEN OP RO…	THE DETRIMENTAL HEALTH EFFECTS OF CLIMATE CHANGE CONTINUE TO INCREASE. ALTHOUGH HEALTH SYSTEMS RESPOND TO THIS DISEASE BURDEN, HEALTHCARE ITSELF POLLUTES THE ATMOSPHERE, LAND, AND WATERWAYS. WE SURVEYED THE 'STATE OF THE ART ' ENVIRONMENTAL SUSTAINABILITY RESEARCH IN ANAESTHESIA AND CRITICAL CARE, ADDRESSING WHY IT MATTERS, WHAT IS KNOWN, AND IDEAS FOR FUTURE WORK. FOCUS IS PLACED UPON THE ATMOSP…		680	WESTERN HEALTH, MELBOURNE, AUSTRALIA.;PARIS SCIENCES AND LETTRES RESEARCH UNIVERSITY, PARIS, FRANCE.;THE NEWCASTLE UPON TYNE HOSPITALS NHS FOUNDATION TRUST, NEWCASTLE UPON TYNE, ENGLAND.;YALE UNIVERSITY, NEW HAVEN, USA.	UDICE-FRENCH RESEARCH UNIVERSITIES; UNIVERSITE PSL; UNICANCER; INSTITUT CURIE; YALE UNIVERSITY					2023-07-04	ANAESTHESIA; ANAESTHETIC GASES; CLIMATE CHANGE; ENVIRONMENT; INTENSIVE CARE; LIFE CYCLE ASSESSMENT; SUSTAINABILITY	10.1016/j.bja.2020.06.055	REVIEW			1471-6771	FORBES.MCGAIN@WH.ORG.AU	692		AUSTRALIAN AND NZ COLLEGE OF ANAESTHETISTS (ANZCA) [2018/011]; YALE SCHOOL OF MEDICINE DEPARTMENT OF ANESTHESIOLOGY; YALE SCHOOL OF PUBLIC HEALTH DEPARTMENT OF ENVIRONMENTAL HEALTH SCIENCES	FM RECEIVED FUNDING FROM THE AUSTRALIAN AND NZ COLLEGE OF ANAESTHETISTS (ANZCA GRANT 2018/011) EXAMINING METHODS TO CAPTURE WASTE ANAESTHETIC GASES. JDS RECEIVED SUPPORT FROM THE YALE SCHOOL OF MEDICINE DEPARTMENT OF ANESTHESIOLOGY AND THE YALE SCHOOL OF PUBLIC HEALTH DEPARTMENT OF ENVIRONMENTAL HEALTH SCIENCES. THERE ARE NO OTHER PERCEIVED OR ACTUAL CONFLICTS OF INTEREST FOR ANY OTHER AUTHORS.	OH2JN			LIFE-CYCLE ASSESSMENT; GREENHOUSE-GAS EMISSIONS; SINGLE-USE; CARBON FOOTPRINT; HEALTH-CARE; BREATHING CIRCUITS; INFECTION-CONTROL; GLOBAL CLIMATE; NITROUS-OXIDE; WASTE	5	BRIT J ANAESTH	BR. J. ANAESTH.	ENGLISH		162	BRONZE, GREEN PUBLISHED		THE BOULEVARD, LANGFORD LANE, KIDLINGTON, OXFORD OX5 1GB, OXON, ENGLAND	NOV	13	OXFORD	32798068	J	ELSEVIER SCI LTD	2020		MCGAIN, F (CORRESPONDING AUTHOR), WESTERN HLTH, FOOTSCRAY, VIC, AUSTRALIA.	ANESTHESIOLOGY		0007-0912	BRITISH JOURNAL OF ANAESTHESIA
MCGAIN F;NAYLOR C	MCGAIN, FORBES;NAYLOR, CHRIS	ANASTAS P, 2010, CHEM SOC REV, V39, P301, DOI 10.1039/B918763B;ANONYMOUS, EN EFF HLTH SECT;BARDWELL PETER L, 2007, HEALTH FACIL MANAGE, V20, P52;BRITISH MEDICAL ASSOCIATION, 2012, IMPR PROT HLTH TRANS;BURGER B. CURTIN UNIVERSITY OF TECHNOLOGY PERTH WESTERN AUSTRALIA, 2012, HOSP SUSTAINABIL;CHUNG JW, 2009, JAMA-J AM MED ASSOC, V302, P1970, DOI 10.1001/JAMA.2009.1610;CONNOR A, 2011, HEMODIAL INT, V…	OBJECTIVES HOSPITALS ARE SIGNIFICANT CONTRIBUTORS TO NATURAL RESOURCE DEPLETION AND ENVIRONMENTAL CHANGE. OUR OBJECTIVE WAS TO ESTABLISH THE EXTENT TO WHICH HOSPITAL ENVIRONMENTAL SUSTAINABILITY HAS BEEN STUDIED AND THE KEY ISSUES THAT EMERGE FOR POLICY, PRACTICE AND RESEARCH. METHODS THE PUBMED, ENGINEERING VILLAGE, COCHRANE AND KING'S FUND DATABASES WERE SEARCHED FOR ARTICLES RELATING TO HOSPIT…		245	WESTERN HEALTH, MELBOURNE, AUSTRALIA.;THE KINGS FUND, LONDON, ENGLAND.						2023-07-04	ENVIRONMENT; HOSPITAL; SUSTAINABILITY	10.1177/1355819614534836	REVIEW			1758-1060	FORBES.MCGAIN@WH.ORG.AU	252				AQ4WS			LIFE-CYCLE ASSESSMENT; HEALTH-CARE WASTE; SOCIAL CARE; CARBON; HEMODIALYSIS; EMISSIONS; CRADLE; GREEN; WATER	4	J HEALTH SERV RES PO	J. HEALTH SERV. RES. POLICY	ENGLISH		48			2455 TELLER RD, THOUSAND OAKS, CA 91320 USA	OCT	8	THOUSAND OAKS	24813186	J	SAGE PUBLICATIONS INC	2014		MCGAIN, F (CORRESPONDING AUTHOR), WESTERN HLTH, DEPT ANAESTHESIA, FOOTSCRAY, VIC 3011, AUSTRALIA.	HEALTH CARE SCIENCES & SERVICES		1355-8196	JOURNAL OF HEALTH SERVICES RESEARCH & POLICY
WILKINSON A;MASLOVA E;JANSON C;XU Y;HAUGHNEY J;QUINT J;BUDGEN N;MENZIES-GOW A;BELL J;CROOKS M	WILKINSON, ALEX;MASLOVA, EKATERINA;JANSON, CHRISTER;XU, YANG;HAUGHNEY, JOHN;QUINT, JENNIFER K.;BUDGEN, NIGEL;MENZIES-GOW, ANDREW;BELL, JOHN;CROOKS, MICHAEL G.	ASTRAZENECA PRESS RELEASE, ASTRAZENECA;BATEMAN ERIC D, 2022, EUR RESPIR J, V59, DOI 10.1183/13993003.01402-2021;BLANCHARD IE, 2011, PREHOSP EMERG CARE, V15, P23, DOI 10.3109/10903127.2010.519818;BLOOM CI, 2020, ADV THER, V37, P4190, DOI 10.1007/S12325-020-01444-5;CLOUTIER MM, 2018, J ALLER CL IMM-PRACT, V6, P886, DOI 10.1016/J.JAIP.2018.01.018;CONNOR A, 2011, HEMODIAL INT, V15, P39, DOI 10.1111/J…	INTRODUCTION FACED WITH THE CHALLENGES OF CLIMATE CHANGE, COUNTRIES ARE SEEKING TO DECARBONISE THEIR ECONOMIES. A GREATER UNDERSTANDING OF WHAT COMPRISES THE CARBON FOOTPRINT OF CARE IN HEALTHCARE SYSTEMS WILL IDENTIFY POTENTIAL STRATEGIES FOR REDUCTION OF GREENHOUSE GAS (GHG) EMISSIONS. IN RESPIRATORY CARE, THE FOCUS HAS BEEN ON PREVENTER INHALERS, THEREBY OMITTING CONTRIBUTIONS FROM OTHER ASPEC…		2270	EAST AND NORTH HERTFORDSHIRE NHS TRUST, STEVENAGE, ENGLAND.;ASTRAZENECA, CAMBRIDGE, ENGLAND.;UPPSALA UNIVERSITY, UPPSALA, SWEDEN.;QUEEN ELIZABETH UNIVERSITY HOSPITAL, GLASGOW, SCOTLAND.;IMPERIAL COLLEGE LONDON, LONDON, ENGLAND.;ROYAL BROMPTON HOSPITAL, LONDON, ENGLAND.;HULL YORK MEDICAL SCHOOL, KINGSTON UPON HULL, ENGLAND.	LISTER HOSPITAL; QUEEN ELIZABETH UNIVERSITY HOSPITAL (QEUH); IMPERIAL COLLEGE LONDON; ASTRAZENECA; ROYAL BROMPTON HOSPITAL; N8 RESEARCH PARTNERSHIP; WHITE ROSE UNIVERSITY CONSORTIUM; UNIVERSITY OF YORK - UK; UNIVERSITY OF HULL					2023-07-04	ASTHMA; CARBON FOOTPRINT; COPD; GREENHOUSE GAS EMISSIONS	10.1007/s12325-022-02076-7	ARTICLE	MAR 2022		1865-8652	ALEX.WILKINSON2@NHS.NET	2280		ASTRAZENECA	THE CARBON PROGRAMME IS FUNDED BY ASTRAZENECA. ASTRAZENECA WAS INVOLVED IN DESIGNING THE STUDIES, DEVELOPING THE STUDY PROTOCOLS, CONDUCTING THE STUDIES AND PERFORMING THE ANALYSES. ASTRAZENECA WAS GIVEN THE OPPORTUNITY TO REVIEW THE MANUSCRIPT BEFORE SUBMISSION. ASTRAZENECA FUNDED THE JOURNAL'S RAPID SERVICE AND OPEN ACCESS FEES.	0W5TO			IMPACT	5	ADV THER	ADV. THER.	ENGLISH		35	HYBRID, GREEN PUBLISHED	CROOKS, MICHAEL/0000-0001-6876-0258	ONE NEW YORK PLAZA, SUITE 4600, NEW YORK, NY, UNITED STATES	MAY	11	NEW YORK	35279810	J	SPRINGER	2022	QUINT, JENNIFER/ABE-3384-2020	WILKINSON, A (CORRESPONDING AUTHOR), EAST & NORTH HERTFORDSHIRE NHS TRUST, RESP DEPT, LISTER HOSP, COREYS MILL LANE, STEVENAGE SG1 4AB, HERTS, ENGLAND.	RESEARCH & EXPERIMENTAL MEDICINE; PHARMACOLOGY & PHARMACY		0741-238X	ADVANCES IN THERAPY
SZIRT R;MONJUR M;MCGOVERN L;CHARLESWORTH K;OCONNOR S;WEAVER J;COUGHLAN J	SZIRT R;MONJUR M;MCGOVERN L;CHARLESWORTH K;OCONNOR S;WEAVER J;COUGHLAN J;	0	The health care sector contributes to nearly 5% of global carbon emissions with the exponential growth of medical waste posing a significant challenge to environmental sustainability. As the impact of climate change on individuals and population health becomes increasingly more apparent, the health care system's significant impact on the environment is also raising concerns. Hospitals contribute …	0	0	ST GEORGE HOSPITAL, SYDNEY, AUSTRALIA.;ST JAMES HOSPITAL, DUBLIN, IRELAND.;SOUTH EASTERN SYDNEY LOCAL HEALTH DISTRICT, SYDNEY, AUSTRALIA.;UNIVERSITY OF NEW SOUTH WALES, SYDNEY, AUSTRALIA.;ROYAL PRINCE ALFRED HOSPITAL, SYDNEY, AUSTRALIA.;GERMAN HEART CENTRE, MUNICH, GERMANY.		0	0	0	0	2023-07-10	0	10.1016/j.hlc.2022.06.694	ARTICLE	0	0	0	0	0	0	0	0	TBD				0	HEART LUNG CIRC	HEART LUNG CIRC	ENGLISH	0	0	0	0	TBD	0	0	TBD	0	J	ELSEVIER	2023	0	TBD	TBD	0	0	HEART LUNG AND CIRCULATION
STUART N	STUART N;	0	I am increasingly alarmed by climate change and environmental degradation. Many of you share my concerns, no doubt. I worry that we are not dealing with these issues in a manner that promises meaningful or timely results, and I believe we must reorder our priorities. There is also a fundamental unfairness that runs through what is happening. Environmental harm compounds existing inequities within…	0	0	UNIVERSITY OF TORONTO, TORONTO, CANADA.		0	0	0	0	2023-07-10	0	10.12927/hcpap.2020.26378	ARTICLE	0	0	0	0	0	0	0	0	TBD				0	HEALTHC PAP	HEALTHC PAP	ENGLISH	0	0	0	0	TBD	0	0	TBD	0	J	NLM (MEDLINE)	2020	0	TBD	TBD	0	0	HEALTHCARE PAPERS
PICANO E	PICANO, EUGENIO	CANO-AGUILAR I., 2020, VICE PRESIDENT;CARPEGGIANI C, 2013, PLOS ONE, V8, DOI 10.1371/JOURNAL.PONE.0081161;CHAUDHRY SM, 2020, J ENVIRON MANAGE, V265, DOI 10.1016/J.JENVMAN.2020.110533;FAZEL R, 2014, CIRCULATION, V130, P1730, DOI 10.1161/CIR.0000000000000048;GIANNINI G., 2020, BUILD BACK BETTER ED;HADLEY MB, 2018, NAT REV CARDIOL, V15, P193, DOI 10.1038/NRCARDIO.2017.207;HIRSHFELD JW, 2018, J AM CO…	ENVIRONMENTAL IMPACT OF MEDICAL IMAGING IS ILL-DEFINED AND POORLY RECOGNISED BUT CAN VARY BY A FACTOR OF 100 OR 1 000 BETWEEN ONE TEST OR THE OTHER. ONE ECHOCARDIOGRAM PRODUCES 2 KG AND A 3 TESLA MAGNETIC RESONANCE IMAGING PRODUCES 200 TO 300 KG OF CARBON DIOXIDE (CO2) EQUIVALENT. FOR 2016, CO(2)EMISSIONS FOR MAGNETIC RESONANCE IMAGING AND COMPUTED TOMOGRAPHY CALCULATED IN 120 COUNTRIES ACCOUNTED…		1124	CNR NATIONAL RESEARCH COUNCIL OF ITALY, ROME, ITALY.	CONSIGLIO NAZIONALE DELLE RICERCHE (CNR); ISTITUTO DI FISIOLOGIA CLINICA (IFC-CNR)					2023-07-04	CARBON DIOXIDE; CLIMATE; ENVIRONMENT; IMAGING; SUSTAINABILITY	10.1080/00015385.2020.1815985	ARTICLE	SEP 2020		1784-973X	PICANO@IFC.CNR.IT	1128				XP4IF			AIR-POLLUTION; CARDIOVASCULAR-DISEASE	10	ACTA CARDIOL	ACTA CARDIOL.	ENGLISH		25			2-4 PARK SQUARE, MILTON PARK, ABINGDON OR14 4RN, OXON, ENGLAND	NOV 5	5	ABINGDON	32901579	J	TAYLOR & FRANCIS LTD	2021		PICANO, E (CORRESPONDING AUTHOR), ITALIAN NATL RES COUNCIL, INST CLIN PHYSIOL, I-56124 PISA, ITALY.	CARDIOVASCULAR SYSTEM & CARDIOLOGY		0001-5385	ACTA CARDIOLOGICA
MADDEN D;CAPON A;TRUSKETT P	MADDEN, DIANA L.;CAPON, ANTHONY;TRUSKETT, PHILIP G.	*AUSTR BUR MET, 2020, ANN CLIM STAT 2019;*AUSTR MED ASS, ENV SUST HLTH CAR 20;*CLIM HLTH ALL, 2017, NAT STRAT CLIM HLTH;DUCHARME J, 2020, TIME NEW YORK 0108;MADDEN DL, 2018, MED J AUSTRALIA, V208, P291, DOI 10.5694/MJA17.01172;MADDEN DL, 2020, MED J AUST, V212;MALIK A, 2018, LANCET PLANET HEALTH, V2, PE27, DOI 10.1016/S2542-5196(17)30180-8;MCALISTER S, 2020, MED J AUSTRALIA, V213, DOI 10.5694/MJA…			361	UNIVERSITY OF NOTRE DAME AUSTRALIA, SYDNEY, AUSTRALIA.;MONASH UNIVERSITY, MELBOURNE, AUSTRALIA.;UNIVERSITY OF NEW SOUTH WALES, SYDNEY, AUSTRALIA.;ROYAL AUSTRALASIAN COLLEGE OF SURGEONS, MELBOURNE, AUSTRALIA.	UNIVERSITY OF NOTRE DAME AUSTRALIA; MONASH UNIVERSITY; UNIVERSITY OF NEW SOUTH WALES SYDNEY					2023-07-04	ENVIRONMENT; PUBLIC HEALTH	10.5694/mja2.50586	EDITORIAL MATERIAL	APR 2020		1326-5377	LYNNE.MADDEN@ND.EDU.AU	362				LL2NY			CLIMATE-CHANGE	8	MED J AUSTRALIA	MED. J. AUST.	ENGLISH		18		MADDEN, DIANA LYNNE/0000-0003-2829-7195	111 RIVER ST, HOBOKEN 07030-5774, NJ USA	MAY	2	HOBOKEN	32304236	J	WILEY	2020		MADDEN, DL (CORRESPONDING AUTHOR), UNIV NOTRE DAME AUSTRALIA, SYDNEY, NSW, AUSTRALIA.	GENERAL & INTERNAL MEDICINE		0025-729X	MEDICAL JOURNAL OF AUSTRALIA
WALSH O;HARRIS R;FLOWER O;ANSTEY M;MCGAIN F	WALSH, OLIVER;HARRIS, ROGER;FLOWER, OLIVER;ANSTEY, MATTHEW;MCGAIN, FORBES	AUSTRALIAN INSTITUTE OF HEALTH AND WELFARE (AIHW), 2021, INJURY;CHOOSING WISELY AUSTRALIA, 2022, MOR IS NOT ALW BETT;CODA, 2022, CODA;HISCOCK H, 2018, PEDIATRICS, V141, DOI 10.1542/PEDS.2017-2862;HOOPER KP, 2021, ANAESTH INTENS CARE, V49, P23, DOI 10.1177/0310057X20962113;MALIK A, 2018, LANCET PLANET HEALTH, V2, PE27, DOI 10.1016/S2542-5196(17)30180-8;MCALISTER S, 2020, MED J AUSTRALIA, V212, P37…	IN THIS ERA OF 'CHOOSING WISELY,' WE PRESENT A FOUR-STEP ACTION PLAN TO REDUCE UNNECESSARY PATHOLOGY TESTING AND THE ASSOCIATED PATIENT HARM (BLOOD LOSS THROUGH REPEATED PHLEBOTOMY), ECONOMIC COST AND ENVIRONMENTAL IMPACT. THE AUTHORS ARE EXPERTS FROM THE CODA GROUP; A MEDICAL EDUCATION AND HEALTH-PROMOTION CHARITY THAT AIMS TO BUILD ON THE CHOOSING WISELY INITIATIVE TO PROVIDE MEANINGFUL AND SUS…		460	CANBERRA HOSPITAL, CANBERRA, AUSTRALIA.;AUSTRALIAN NATIONAL UNIVERSITY, CANBERRA, AUSTRALIA.;ROYAL NORTH SHORE HOSPITAL, SYDNEY, AUSTRALIA.;UNIVERSITY OF SYDNEY, SYDNEY, AUSTRALIA.;SIR CHARLES GAIRDNER HOSPITAL, PERTH, AUSTRALIA.;CURTIN UNIVERSITY, PERTH, AUSTRALIA.;WESTERN HEALTH, MELBOURNE, AUSTRALIA.;UNIVERSITY OF MELBOURNE, PARKVILLE, AUSTRALIA.	AUSTRALIAN NATIONAL UNIVERSITY; CANBERRA HOSPITAL; AUSTRALIAN NATIONAL UNIVERSITY; ROYAL NORTH SHORE HOSPITAL; UNIVERSITY OF SYDNEY; UNIVERSITY OF WESTERN AUSTRALIA; CURTIN UNIVERSITY; UNIVERSITY OF MELBOURNE					2023-07-04	CARBON COST; CODA; ENVIRONMENT; ENVIRONMENTAL; GREENHOUSE GAS; OVER-TESTING; PATHOLOGY; SUSTAINABILITY; SUSTAINABLE; TEST; TESTING; UNNECESSARY	10.1071/AH22145	ARTICLE	JUL 2022		1449-8944	OLIVER.MARK.WALSH@GMAIL.COM	462				3N0WP			INTENSIVE-CARE-UNIT	4	AUST HEALTH REV	AUST. HEALTH REV.	ENGLISH		13	HYBRID	WALSH, OLIVER/0000-0003-4735-006X	UNIPARK, BLDG 1, LEVEL 1, 195 WELLINGTON RD, LOCKED BAG 10, CLAYTON, VIC 3168, AUSTRALIA		3	CLAYTON	35772927	J	CSIRO PUBLISHING	2022		WALSH, O (CORRESPONDING AUTHOR), CANBERRA HOSP, INTENS CARE UNIT, CANBERRA, ACT, AUSTRALIA.	HEALTH CARE SCIENCES & SERVICES		0156-5788	AUSTRALIAN HEALTH REVIEW
HALE I;BELL R	HALE, ILONA;BELL, R. WARREN	ANONYMOUS, 2022, ASTHM INH CLIM CHANG;ANONYMOUS, 2017, UNN CAR CAN;ANONYMOUS, 2022, ABOUT US;BERRY P., 2022, HLTH CANADIANS CHANG;BLAU E, 2016, CAN FAM PHYSICIAN, V62, P226;BORN KB, 2019, J GEN FAM MED, V20, P9, DOI 10.1002/JGF2.225;FARRELL B, 2019, RES SOC ADMIN PHARM, V15, P780, DOI 10.1016/J.SAPHARM.2018.08.010;PICHLER PP, 2019, ENVIRON RES LETT, V14, DOI 10.1088/1748-9326/AB19E1;PORTNER H.-O.…			230	UNIVERSITY OF BRITISH COLUMBIA, VANCOUVER, CANADA.	UNIVERSITY OF BRITISH COLUMBIA					2023-07-11		10.46747/cfp.6904230	EDITORIAL MATERIAL			1715-5258	ILONA.HALE@UBC.CA	232				F3QB3			HEALTH	4	CAN FAM PHYSICIAN	CAN. FAM. PHYS.	ENGLISH		13	GREEN PUBLISHED, GOLD		2630 SKYMARK AVE, MISSISSAUGA, ONTARIO L4W 5A4, CANADA	APR 1	3	MISSISSAUGA	37072214	J	COLL FAMILY PHYSICIANS CANADA	2023		HALE, I (CORRESPONDING AUTHOR), UNIV BRITISH COLUMBIA, DEPT FAMILY PRACTICE, VANCOUVER, BC, CANADA.	GENERAL & INTERNAL MEDICINE		0008-350X	CANADIAN FAMILY PHYSICIAN
VAN EGMOND P;MEESTER R;VAN DIJK C	VAN EGMOND P;MEESTER R;VAN DIJK C;	0		0	0	ETZ HOSPITAL, TILBURG, NETHERLANDS.;SINT MAARTENSKLINIEK, NIJMEGEN, NETHERLANDS.;AMSTERDAM UNIVERSITY MEDICAL CENTRE, AMSTERDAM, NETHERLANDS.;FIFA MEDICAL CENTRE OF EXCELLENCE RIPOLL-DEPRADO SPORT CLINIC, MADRID, SPAIN.;FIFA MEDICAL CENTRE OF EXCELLENCE CLINICA DO DRAGAO, PORTO, PORTUGAL.		0	0	0	0	2023-07-19	0	10.1016/j.jisako.2023.04.005	EDITORIAL MATERIAL	0	0	0	0	0	0	0	0	TBD				0	J ISAKOS	J ISAKOS	ENGLISH	0	0	0	0	TBD	0	0	TBD	0	J	INTERNATIONAL SOCIETY OF ARTHROSCOPY KNEE SURGERY AND ORTHOPAEDIC SPORTS MEDICINE	2023	0	TBD	TBD	0	0	JOURNAL OF ISAKOS
PARK SB;CHA J	PARK, SU BEE;CHA, JAE MYUNG	BADDELEY R, 2022, GASTROENTEROLOGY, V162, P1556, DOI 10.1053/J.GASTRO.2022.01.057;GAYAM S, 2020, AM J GASTROENTEROL, V115, P1931, DOI 10.14309/AJG.0000000000001005;HERNANDEZ LV, 2021, GASTROINTEST ENDOSC, V93, PAB29;KELLER RL, 2021, J CLEAN PROD, V319, DOI 10.1016/J.JCLEPRO.2021.128479;LEDDIN D, 2021, GUT, V70, P2025, DOI 10.1136/GUTJNL-2021-325789;LENZEN M, 2020, LANCET PLANET HEALTH, V4, PE271,…	CLIMATE CHANGE IS A GLOBAL EMERGENCY. CONSEQUENTLY, CURRENT GLOBAL TARGETS TO COMBAT THE CLIMATE CRISIS INCLUDE REACHING NET-ZERO CAR-BON EMISSIONS BY 2050 AND KEEPING GLOBAL TEMPERATURE INCREASES BELOW 1.5 DEGREES C. IN 2014, THE HEALTHCARE CARBON FOOTPRINT WAS 5.5% OF THE TOTAL NATIONAL FOOTPRINT. GASTROINTESTINAL ENDOSCOPY (GIE) HAS A LARGE CARBON FOOTPRINT COMPARED TO OTHER PROCEDURES PERFORM…		263	KYUNG HEE UNIVERSITY, SEOUL, SOUTH KOREA.	KYUNG HEE UNIVERSITY; KYUNG HEE UNIVERSITY HOSPITAL; KYUNG HEE UNIVERSITY; KYUNG HEE UNIVERSITY HOSPITAL					2023-07-19	CARBON EMISSION; CARBON FOOTPRINT; ENVIRONMENT; GREEN ENDOSCOPY; NET-ZERO	10.5946/ce.2023.003	REVIEW	MAR 2023		2234-2443	DRCHA@KHU.AC.KR	267				I2DW1			CLIMATE-CHANGE; IMPACT	3	CLIN ENDOSC	CLIN. ENDOSC.	ENGLISH		16	GOLD, GREEN PUBLISHED	PARK, SUBEE/0000-0002-4638-413X	2003 LG PALACE, 165-8 DONGGYO-DONG, MAPO-GU, SEOUL, 121-754, SOUTH KOREA	MAY	5	SEOUL	36997185	J	KOREAN SOC GASTROINTESTINAL ENDOSCOPY	2023	PARK, SU BEE/IUO-2445-2023	CHA, JM (CORRESPONDING AUTHOR), KYUNG HEE UNIV, KYUNG HEE UNIV HOSP GANGDONG, SCH MED, DEPT INTERNAL MED, 892 DONGNAM RO, SEOUL 05278, SOUTH KOREA.	GASTROENTEROLOGY & HEPATOLOGY		2234-2400	CLINICAL ENDOSCOPY
DAVIES B;BHUTTA M	DAVIES, BETHAN;BHUTTA, MAHMOOD F.	ADAMS V, 2011, MED ANTHROPOL, V30, P247, DOI 10.1080/01459740.2011.560777;ANONYMOUS, 2018, SPEC REP GLOB WARM 1;ENVIRONMENTAL RESOURCES MANAGEMENT AND SUSTAINABLE DEVELOPMENT UNIT, 2017, ID HIGH GREENH GAS I;HAN L, 2019, AGE AGEING, V48, P662, DOI 10.1093/AGEING/AFZ088;HELPAGE INTERNATIONAL, 2015, CLIM CHANG AG WORLD;MORRIS DS, 2013, EYE, V27, P495, DOI 10.1038/EYE.2013.9;MORTIMER FRANCES, 2018, …	CLIMATE CHANGE HAS BEEN TERMED THE GREATEST THREAT TO HUMAN HEALTH OF THE 21ST CENTURY. OLDER PEOPLE AND THOSE LIVING WITH FRAILTY ARE MORE VULNERABLE TO THE EFFECTS OF CLIMATE CHANGE INCLUDING HEATWAVES AND EXTREME WEATHER EVENTS, AND THEREFORE, WE HAVE A RESPONSIBILITY TO ADVOCATE FOR ACTION ON THE CLIMATE EMERGENCY AND TAKE STEPS TO REDUCE THE ENVIRONMENTAL IMPACT OF OUR CARE PROVISION. THE NH…	AFAB199		UNIVERSITY HOSPITAL SUSSEX, BRIGHTON, ENGLAND.						2023-07-04	OLDER PEOPLE; CLIMATE CHANGE; FRAILTY; SUSTAINABILITY	10.1093/ageing/afab199	EDITORIAL MATERIAL	OCT 2021		1468-2834	BETHAN.DAVIES10@NHS.NET; M.BHUTTA@NHS.NET					0D8QB				1	AGE AGEING	AGE AGEING	ENGLISH		12	BRONZE	BHUTTA, MAHMOOD/0000-0002-4688-1670	GREAT CLARENDON ST, OXFORD OX2 6DP, ENGLAND	JAN 6	3	OXFORD	34651175	J	OXFORD UNIV PRESS	2022		DAVIES, B (CORRESPONDING AUTHOR), UNIV HOSP SUSSEX, DEPT CARE ELDERLY, EASTERN RD, BRIGHTON BN2 5BE, E SUSSEX, ENGLAND.	GERIATRICS & GERONTOLOGY		0002-0729	AGE AND AGEING
SEBASTIAN S;DHAR A;BADDELEY R;DONNELLY L;HADDOCK R;ARASARADNAM R;COULTER A;DISNEY B;GRIFFITHS H;HEALEY C;HILLSON R;STEINBACH I;MARSHALL S;RAJENDRAN A;ROCHFORD A;THOMAS-GIBSON S;SIDDHI S;STABLEFORTH W;WESLEY E;BRETT B;MORRIS A;DOUDS A;COLEMAN M;VEITCH A;HAYEE B	SEBASTIAN, SHAJI;DHAR, ANJAN;BADDELEY, ROBIN;DONNELLY, LEIGH;HADDOCK, ROSEMARY;ARASARADNAM, RAMESH;COULTER, ARCHIBALD;DISNEY, BENJAMIN ROBERT;GRIFFITHS, HELEN;HEALEY, CHRISTOPHER;HILLSON, ROSIE;STEINBACH, INGEBORG;MARSHALL, SARAH;RAJENDRAN, ARUN;ROCHFORD, ANDREW;THOMAS-GIBSON, SIWAN;SIDDHI, SANDEEP;STABLEFORTH, WILLIAM;WESLEY, EMMA;BRETT, BERNARD;MORRIS, ALLAN JOHN;DOUDS, ANDREW;COLEMAN, MARK GIL…	ABOUMARZOUK OM, 2011, COCHRANE DB SYST REV, DOI 10.1002/14651858.CD008506.PUB2;ABU DAYYEH BK, 2015, GASTROINTEST ENDOSC, V81, P502, DOI 10.1016/J.GIE.2014.12.022;AGRAWAL D, 2013, GASTROINTEST ENDOSC, V78, P150, DOI 10.1016/J.GIE.2013.02.031;ALFA MJ, 2022, INFECT CONT HOSP EP, V43, P623, DOI 10.1017/ICE.2021.128;AMERICAN BOARD OF INTERNAL MEDICINE. AMERICAN BOARD OF INTERNAL MEDICINE FOUNDATION, 2…	GI ENDOSCOPY IS HIGHLY RESOURCE-INTENSIVE WITH A SIGNIFICANT CONTRIBUTION TO GREENHOUSE GAS (GHG) EMISSIONS AND WASTE GENERATION. SUSTAINABLE ENDOSCOPY IN THE CONTEXT OF CLIMATE CHANGE IS NOW THE FOCUS OF MAINSTREAM DISCUSSIONS BETWEEN ENDOSCOPY PROVIDERS, UNITS AND PROFESSIONAL SOCIETIES. IN ADDITION TO BROADER GLOBAL CHALLENGES, THERE ARE SOME SPECIFIC MEASURES RELEVANT TO ENDOSCOPY UNITS AND T…		12	HULL UNIVERSITY TEACHING HOSPITAL NHS FOUNDATION TRUST, KINGSTON UPON HULL, ENGLAND.;HULL YORK MEDICAL SCHOOL, KINGSTON UPON HULL, ENGLAND.;DARLINGTON MEMORIAL HOSPITAL, DARLINGTON, ENGLAND.;TEESSIDE UNIVERSITY, MIDDLESBROUGH, ENGLAND.;KINGS COLLEGE HOSPITAL NHS FOUNDATION TRUST, LONDON, ENGLAND.;ST MARKS HOSPITAL, LONDON, ENGLAND.;NORTHUMBRIA HEALTHCARE NHS FOUNDATION TRUST, NORTH SHIELDS, ENGLA…	N8 RESEARCH PARTNERSHIP; WHITE ROSE UNIVERSITY CONSORTIUM; UNIVERSITY OF YORK - UK; UNIVERSITY OF HULL; UNIVERSITY OF TEESSIDE; KING'S COLLEGE HOSPITAL NHS FOUNDATION TRUST; KING'S COLLEGE HOSPITAL; UNIVERSITY OF DUNDEE; COVENTRY UNIVERSITY; UNIVERSITY OF WARWICK; UNIVERSITY OF LONDON; UNIVERSITY COLLEGE LONDON; ROYAL FREE LONDON NHS FOUNDATION TRUST; UCL MEDICAL SCHOOL; ROYAL CORNWALL HOSPITAL; …					2023-07-11	ENDOSCOPIC PROCEDURES; ENDOSCOPY	10.1136/gutjnl-2022-328460	ARTICLE	OCT 2022		1468-3288	SHAJI.SEBASTIAN4@NHS.NET	26				8H5IJ			DAY BIDIRECTIONAL ENDOSCOPY; SINGLE-USE DUODENOSCOPES; GASTROINTESTINAL ENDOSCOPY; CARBON FOOTPRINT; LEARNING-CURVE; VIRTUAL ENDOSCOPY; MEDICARE PATIENTS; EUROPEAN-SOCIETY; POST-POLYPECTOMY; BIOPSY FORCEPS	1	GUT	GUT	ENGLISH		191	GREEN PUBLISHED, HYBRID	DHAR, ANJAN/0000-0001-8964-2031; HILLSON, ROSIE/0000-0002-5632-4050	BRITISH MED ASSOC HOUSE, TAVISTOCK SQUARE, LONDON WC1H 9JR, ENGLAND	JAN	15	LONDON	36229172	J	BMJ PUBLISHING GROUP	2023		SEBASTIAN, S (CORRESPONDING AUTHOR), HULL UNIV TEACHING HOSP NHS TRUST, DEPT GASTROENTEROL, KINGSTON UPON HULL HU3 2JZ, N HUMBERSIDE, ENGLAND.	GASTROENTEROLOGY & HEPATOLOGY		0017-5749	GUT
TALLEY N;STANLEY F;LUCAS T;HORTON R	TALLEY, NICHOLAS J.;STANLEY, FIONA;LUCAS, TAMARA;HORTON, RICHARD	BEGGS PJ, 2019, MED J AUSTRALIA, V211, DOI 10.5694/MJA2.50405;ARRIAGADA NB, 2020, MED J AUSTRALIA, DOI 10.5694/MJA2.50545, 10.5694.MJA2.50545;CAI WJ, 2021, LANCET PUBLIC HEALTH, V6, PE64, DOI 10.1016/S2468-2667(20)30256-5;CAREY MG, 2017, MED J AUSTRALIA, V207, P232, DOI 10.5694/MJA17.00511;COVID-19 NATIONAL INCIDENT ROOM SURVEILLANCE TEAM, 2020, COMMUN DIS INTELL (2018), V44, DOI 10.33321/CDI.202…			E12	THE MEDICAL JOURNAL OF AUSTRALIA, SYDNEY, AUSTRALIA.;UNIVERSITY OF WESTERN AUSTRALIA, PERTH, AUSTRALIA.;THE LANCET, LONDON, ENGLAND.	UNIVERSITY OF WESTERN AUSTRALIA					2023-07-04		10.1016/S0140-6736(20)32632-5	EDITORIAL MATERIAL	MAY 2021		1474-547X	MJA@MJA.COM.AU	E14				SD0HD				10287	LANCET	LANCET	ENGLISH		22	GREEN PUBLISHED		STE 800, 230 PARK AVE, NEW YORK, NY 10169 USA	MAY 15	3	NEW YORK	33357509	J	ELSEVIER SCIENCE INC	2021		TALLEY, NJ (CORRESPONDING AUTHOR), MED JOURNAL AUSTRALIA, SYDNEY, NSW 2000, AUSTRALIA.	GENERAL & INTERNAL MEDICINE		0140-6736	LANCET
ECKELMAN M;HUANG K;LAGASSE R;SENAY E;DUBROW R;SHERMAN J	ECKELMAN, MATTHEW J.;HUANG, KAIXIN;LAGASSE, ROBERT;SENAY, EMILY;DUBROW, ROBERT;SHERMAN, JODI D.	ANONYMOUS, 2019, HLTH CARES CLIMATE F;BARE J, 2011, CLEAN TECHNOL ENVIR, V13, P687, DOI 10.1007/S10098-010-0338-9;BERWICK DM, 2012, JAMA-J AM MED ASSOC, V307, P1513, DOI 10.1001/JAMA.2012.362;BUREAU OF ECONOMIC ANALYSIS, 2019, HIST BENCHM INP OUTP;CENSUS BUREAU, 2020, SMALL AR HLTH INS ES;CENTERS FOR MEDICARE AND MEDICAID SERVICES, 2020, NAT HLTH EXP DAT;CHUNG JW, 2009, JAMA-J AM MED ASSOC, V302,…	AN UP-TO-DATE ASSESSMENT OF ENVIRONMENTAL EMISSIONS IN THE US HEALTH CARE SECTOR IS ESSENTIAL TO HELP POLICY MAKERS HOLD THE HEALTH CARE INDUSTRY ACCOUNTABLE TO PROTECT PUBLIC HEALTH. WE UPDATE NATIONALLEVEL US HEALTH-SECTOR EMISSIONS. WE ALSO ESTIMATE STATE-LEVEL EMISSIONS FOR THE FIRST TIME AND EXAMINE ASSOCIATIONS WITH STATE-LEVEL ENERGY SYSTEMS AND HEALTH CARE QUALITY AND ACCESS METRICS. ECON…		2071	NORTHEASTERN UNIVERSITY, BOSTON, USA.;YALE UNIVERSITY, NEW HAVEN, USA.;ICAHN SCHOOL OF MEDICINE AT MOUNT SINAI, NEW YORK, USA.	NORTHEASTERN UNIVERSITY; YALE UNIVERSITY; ICAHN SCHOOL OF MEDICINE AT MOUNT SINAI; YALE UNIVERSITY; YALE UNIVERSITY					2023-07-04		10.1377/hlthaff.2020.01247	ARTICLE				JODI.SHERMAN@YALE.EDU	2079				PC0MT	Y	N	EXTENDED INPUT-OUTPUT; CARBON FOOTPRINT	12	HEALTH AFFAIR	HEALTH AFF.	ENGLISH		37	HYBRID		7500 OLD GEORGETOWN RD, STE 600, BETHESDA, MD 20814-6133 USA	DEC	9	BETHESDA	33284703	J	PROJECT HOPE	2020		SHERMAN, JD (CORRESPONDING AUTHOR), YALE UNIV, YALE SCH PUBL HLTH, ANESTHESIOL, YALE SCH MED, NEW HAVEN, CT 06520 USA.	HEALTH CARE SCIENCES & SERVICES		0278-2715	HEALTH AFFAIRS
HENSHER M;MCGAIN F	HENSHER, MARTIN;MCGAIN, FORBES	ALSHQAQEEQ F, 2020, RESOUR CONSERV RECY, V154, DOI 10.1016/J.RESCONREC.2019.104560;ANONYMOUS, 2017, ANN REPORT CHIEF MED;ANONYMOUS, 2019, NHS LONG TERM PLAN;ANONYMOUS, 2011, STRAT QUAL 2011;AUSTRALIAN INSTITUTE OF IIEALTH AND WELFARE, 2020, AUSTR HLTH PERF FRAM;AUSTRALIAN MEDICAL ASSOCIATION, 2019, ENV SUST HEALTHC 201;BELKHIR L, 2019, J CLEAN PROD, V214, P185, DOI 10.1016/J.JCLEPRO.2018.11.204;B…	AS UNDERSTANDING GROWS OF THE SCALE OF HEALTH CARE'S ENVIRONMENTAL IMPACTS, SO TOO DOES INTEREST IN MEASURING AND REPORTING ON SUSTAINABILITY AS A FACET OF HEALTH CARE SYSTEM PERFORMANCE. THIS ARTICLE EXAMINES IMPORTANT LESSONS FROM HEALTH CARE'S LONG EXPERIENCE WITH PERFORMANCE AND QUALITY MEASUREMENT AND REPORTING THAT CAN BE APPLIED TO THE CREATION OF HEALTH CARE SUSTAINABILITY METRICS. ALTHOU…		2080	DEAKIN UNIVERSITY, BURWOOD, AUSTRALIA.;WESTERN HEALTH, MELBOURNE, AUSTRALIA.	DEAKIN UNIVERSITY					2023-07-04		10.1377/hlthaff.2020.01103	ARTICLE				MARTIN.HENSHER@DEAKIN.EDU.AU	2087				PC0MT				12	HEALTH AFFAIR	HEALTH AFF.	ENGLISH		44	HYBRID, GREEN PUBLISHED		7500 OLD GEORGETOWN RD, STE 600, BETHESDA, MD 20814-6133 USA	DEC	8	BETHESDA	33284706	J	PROJECT HOPE	2020		HENSHER, M (CORRESPONDING AUTHOR), DEAKIN UNIV, INST HLTH TRANSFORMAT, HLTH SYST FINANCING & ORG, BURWOOD, VIC, AUSTRALIA.	HEALTH CARE SCIENCES & SERVICES		0278-2715	HEALTH AFFAIRS
HENSHER M;CANNY B;ZIMITAT C;CAMPBELL J;PALMER A	HENSHER, MARTIN;CANNY, BEN;ZIMITAT, CRAIG;CAMPBELL, JULIE;PALMER, ANDREW	ALLEGRANZI B, 2011, LANCET, V377, P228, DOI 10.1016/S0140-6736(10)61458-4;ANONYMOUS, 2018, LANCET PLANET HEALTH, V2, PE1, DOI 10.1016/S2542-5196(17)30182-1;ANONYMOUS, 2017, ANN REPORT CHIEF MED;AUSTRALIAN GOVERNMENT, 2020, AUSTR NAT ANT RES ST;BADGERY-PARKER T, 2019, JAMA INTERN MED, V179, P499, DOI 10.1001/JAMAINTERNMED.2018.7464;BADGERY-PARKER T, 2019, BMJ QUAL SAF, V28, P205, DOI 10.1136/BMJQS…	CONCERNS HAVE GROWN IN RECENT DECADES THAT ECONOMIC GROWTH IN MANY RICH COUNTRIES MAY, IN FACT, BE UNECONOMIC. UNECONOMIC GROWTH OCCURS WHEN EXPANSION IN ECONOMIC ACTIVITY CAUSES ENVIRONMENTAL AND SOCIAL COSTS THAT ARE GREATER THAN THE BENEFITS OF THAT ADDITIONAL ACTIVITY. HEALTH CARE HAS ENJOYED A CLOSE HISTORICAL RELATIONSHIP WITH ECONOMIC GROWTH, WITH HEALTH CARE SPENDING CONSISTENTLY GROWING …	113420		DEAKIN UNIVERSITY, BURWOOD, AUSTRALIA.;UNIVERSITY OF TASMANIA, HOBART, AUSTRALIA.;CURTIN UNIVERSITY, PERTH, AUSTRALIA.	DEAKIN UNIVERSITY; UNIVERSITY OF TASMANIA; MENZIES INSTITUTE FOR MEDICAL RESEARCH; UNIVERSITY OF TASMANIA; CURTIN UNIVERSITY					2023-07-04	UNECONOMIC GROWTH; HEALTH CARE; OVERCONSUMPTION; RIGHT CARE; FAILURE DEMAND; ENVIRONMENTAL HARMS	10.1016/j.socscimed.2020.113420	ARTICLE			1873-5347	MARTIN.HENSHER@DEAKIN.EDU.AU; CANNY.BENEDICT.J@GMAIL.COM; CRAIG.ZIMITAT@CURTIN.EDU.AU; JULIE.CAMPBELL@UTAS.EDU.AU; ANDREW.PALMER@UTAS.EDU.AU			AUSTRALIAN GOVERNMENT RESEARCH TRAINING SCHOLARSHIP	THIS RESEARCH WAS SUPPORTED BY AN AUSTRALIAN GOVERNMENT RESEARCH TRAINING SCHOLARSHIP.	OV7UL			CARBON FOOTPRINT; PHARMACEUTICALS; ENVIRONMENT; ANTIBIOTICS; RESISTANCE; MEDICINE		SOC SCI MED	SOC. SCI. MED.	ENGLISH		101	GREEN ACCEPTED, HYBRID, GREEN PUBLISHED	PALMER, ANDREW/0000-0002-9703-7891	THE BOULEVARD, LANGFORD LANE, KIDLINGTON, OXFORD OX5 1GB, ENGLAND	DEC	11	OXFORD	33068872	J	PERGAMON-ELSEVIER SCIENCE LTD	2020	SALAS, NELLYDA/HTR-0085-2023; PALMER, ANDREW/J-7289-2014	HENSHER, M (CORRESPONDING AUTHOR), DEAKIN UNIV, DEAKIN HLTH ECON, BC3,221 BURWOOD HWY, BURWOOD, VIC 3125, AUSTRALIA.	PUBLIC, ENVIRONMENTAL & OCCUPATIONAL HEALTH; BIOMEDICAL SOCIAL SCIENCES		0277-9536	SOCIAL SCIENCE & MEDICINE
TEN HAVE P;VAN KEMENADE G	TEN HAVE P;VAN KEMENADE G;	0	Introduction. Within Dutch health care, Zorginstituut Nederland regularly selects topics for reassessment of diagnostic and therapeutic interventions. Until now, about 15 topics have been investigated, such as hip/knee arthrosis, stable angina, low back pain, urinary incontinence, palliative care, retinopathy and asthma. Methods. For each topic, stakeholders were asked to report what could be imp…	0	0	DUTCH NATIONAL HEALTH CARE INSTITUTE, DIEMEN, NETHERLANDS.		0	0	0	0	2023-07-10	0	10.1101/2021.11.20.21266571	MEETING ABSTRACT	0	0	0	0	0	0	0	0	TBD				0	INT J TECHNOL ASSESS HEALTH CARE	INT J TECHNOL ASSESS HEALTH CARE	ENGLISH	0	0	0	0	TBD	0	0	TBD	0	J	CAMBRIDGE UNIVERSITY PRESS	2022	0	TBD	TBD	0	0	INTERNATIONAL JOURNAL OF TECHNOLOGY ASSESSMENT IN HEALTH CARE
BRETH-PETERSEN M;BELL K;PICKLES K;MCGAIN F;MCALISTER S;BARRATT A	BRETH-PETERSEN, MATILDE;BELL, KATY;PICKLES, KRISTEN;MCGAIN, FORBES;MCALISTER, SCOTT;BARRATT, ALEXANDRA	AUSTRALIAN BUREAU OF STATISTICS, NAT STAT TERR POP 20;AUSTRALIAN GOVERNMENT, 2021, MEDICARE BENEFITS SC;BARRATT A, 2021, BMJ-BRIT MED J, V375, DOI 10.1136/BMJ.N2407;BARRATT AL, 2022, MED J AUSTRALIA, V216, P67, DOI 10.5694/MJA2.51331;BELL KJL, 2019, ANN INTERN MED, V170, P259, DOI 10.7326/M18-2645;BERTONE-JOHNSON ER, 2012, AM J EPIDEMIOL, V176, P1, DOI 10.1093/AJE/KWR482;BHADHURI A., 2020, HLTH T…	OBJECTIVE TO UNDERTAKE AN ASSESSMENT OF THE HEALTH, FINANCIAL AND ENVIRONMENTAL IMPACTS OF A WELL-RECOGNISED EXAMPLE OF LOW-VALUE CARE; INAPPROPRIATE VITAMIN D TESTING. DESIGN COMBINATION OF SYSTEMATIC LITERATURE SEARCH, ANALYSIS OF ROUTINELY COLLECTED HEALTHCARE DATA AND ENVIRONMENTAL ANALYSIS. SETTING AUSTRALIAN HEALTHCARE SYSTEM. PARTICIPANTS POPULATION OF AUSTRALIA. OUTCOME MEASURES WE TOOK A…	E056997		UNIVERSITY OF SYDNEY, SYDNEY, AUSTRALIA.;UNIVERSITY OF MELBOURNE, PARKVILLE, AUSTRALIA.;WESTERN HEALTH, MELBOURNE, AUSTRALIA.	UNIVERSITY OF SYDNEY; UNIVERSITY OF MELBOURNE					2023-07-04		10.1136/bmjopen-2021-056997	ARTICLE				ALEXANDRA.BARRATT@SYDNEY.EDU.AU			WISER HEALTHCARE AUSTRALIA; WISER HEALTHCARE - NATIONAL HEALTH AND MEDICAL RESEARCH COUNCIL OF AUSTRALIA [1113532, 1104136]	WISER HEALTHCARE AUSTRALIA. WISER HEALTHCARE IS A RESEARCH COLLABORATION TO REDUCE OVERDIAGNOSIS AND OVERTREATMENT, FUNDED BY THE NATIONAL HEALTH AND MEDICAL RESEARCH COUNCIL OF AUSTRALIA (GRANT NUMBERS: 1113532 AND 1104136; WWW.WISERHEALTHCARE.ORG.AU).	4I0OQ			D SUPPLEMENTATION; CARBON FOOTPRINT; DEPRESSION; ADULTS	8	BMJ OPEN	BMJ OPEN	ENGLISH		52	GREEN PUBLISHED, GOLD	BELL, KATY/0000-0002-0137-3218; BRETH PETERSEN, MATILDE/0000-0002-1300-1091; MCALISTER, SCOTT/0000-0001-8702-6374	BRITISH MED ASSOC HOUSE, TAVISTOCK SQUARE, LONDON WC1H 9JR, ENGLAND	AUG	8	LONDON	35998953	J	BMJ PUBLISHING GROUP	2022	BELL, KATY/B-9650-2013	BARRATT, A (CORRESPONDING AUTHOR), UNIV SYDNEY, SCH PUBL HLTH, SYDNEY, NSW, AUSTRALIA.	GENERAL & INTERNAL MEDICINE		2044-6055	BMJ OPEN
BARRATT A;BELL K;CHARLESWORTH K;MCGAIN F	BARRATT, ALEXANDRA L.;BELL, KATY J. L.;CHARLESWORTH, KATE;MCGAIN, FORBES	BEGGS PJ, 2021, MED J AUSTRALIA, V215, DOI 10.5694/MJA2.51302;BRAITHWAITE J, 2020, BMC MED, V18, DOI 10.1186/S12916-020-01563-4;BROWNLEE S, 2017, LANCET, V390, P156, DOI 10.1016/S0140-6736(16)32585-5;CUNSOLO A, 2018, NAT CLIM CHANGE, V8, P275, DOI 10.1038/S41558-018-0092-2;GORDON L, 2020, MED J AUSTRALIA, V213, P155, DOI 10.5694/MJA2.50619;MALIK A, 2018, LANCET PLANET HEALTH, V2, PE27, DOI 10.101…			67	UNIVERSITY OF SYDNEY, SYDNEY, AUSTRALIA.;NORTHERN SYDNEY LOCAL HEALTH DISTRICT, SYDNEY, AUSTRALIA.;WESTERN HEALTH, MELBOURNE, AUSTRALIA.;UNIVERSITY OF MELBOURNE, PARKVILLE, AUSTRALIA.	UNIVERSITY OF SYDNEY; UNIVERSITY OF MELBOURNE					2023-07-04	HEALTH SERVICES; PATHOLOGY; PATHOLOGY SERVICES; VITAMIN D; CLIMATE CHANGE	10.5694/mja2.51331	EDITORIAL MATERIAL	NOV 2021		1326-5377	ALEXANDRA.BARRATT@SYDNEY.EDU.AU	68		NATIONAL HEALTH AND MEDICAL RESEARCH COUNCIL [1104136]; NATIONAL HEALTH AND MEDICAL RESEARCH COUNCIL OF AUSTRALIA [1104136] FUNDING SOURCE: NHMRC	ALEXANDRA BARRATT RECEIVED FUNDING FROM THE NATIONAL HEALTH AND MEDICAL RESEARCH COUNCIL (GRANT NO. 1104136).	YT9DK			CLIMATE-CHANGE; FOOTPRINT	2	MED J AUSTRALIA	MED. J. AUST.	ENGLISH		10	GREEN PUBLISHED	BELL, KATY/0000-0002-0137-3218; BARRATT, ALEXANDRA/0000-0002-2561-3319	111 RIVER ST, HOBOKEN 07030-5774, NJ USA	FEB 7	2	HOBOKEN	34699070	J	WILEY	2022	BELL, KATY/B-9650-2013; BARRATT, ALEXANDRA/A-7349-2011	BARRATT, AL (CORRESPONDING AUTHOR), UNIV SYDNEY, SYDNEY, NSW, AUSTRALIA.	GENERAL & INTERNAL MEDICINE		0025-729X	MEDICAL JOURNAL OF AUSTRALIA
SITTIG D;SHERMAN J;ECKELMAN M;DRAPER A;SINGH H	SITTIG, DEAN F.;SHERMAN, JODI D.;ECKELMAN, MATTHEW J.;DRAPER, ANDREW;SINGH, HARDEEP	ALI AS, 2019, SENSORS-BASEL, V19, DOI 10.3390/S19184017;ANONYMOUS, APPLE TRADE;ANONYMOUS, GREEN CIO UNEXPECTED;ANONYMOUS, SAP PRODUCT CARBON F;ANONYMOUS, 2016, UN PARIS AGREEMENT;ANONYMOUS, DELL TRADE;ANONYMOUS, ENERGY STAR PROGRAM;ANVARI S, 2023, TELEMED E-HEALTH, V29, P3, DOI 10.1089/TMJ.2022.0004;ATWOLI L, 2021, BMJ-BRIT MED J, V374, DOI 10.1136/BMJ.N1734;BARTEKOV? E., 2022, OECD ENV WORKING P…	ADDRESSING ENVIRONMENTAL POLLUTION AND CLIMATE CHANGE IS ONE OF THE BIGGEST SOCIOTECHNICAL CHALLENGES OF OUR TIME. WHILE INFORMATION TECHNOLOGY HAS LED TO IMPROVEMENTS IN HEALTHCARE, IT HAS ALSO CONTRIBUTED TO INCREASED ENERGY USAGE, DESTRUCTIVE NATURAL RESOURCE EXTRACTION, PILES OF E-WASTE, AND INCREASED GREENHOUSE GASES. WE INTRODUCE A FRAMEWORK "INFORMATION TECHNOLOGY-ENABLED CLINICAL CLIMATE …		2153	UNIVERSITY OF TEXAS HEALTH SCIENCE CENTRE, HOUSTON, USA.;YALE UNIVERSITY, NEW HAVEN, USA.;NORTHEASTERN UNIVERSITY, BOSTON, USA.;UNIVERSITY OF DENVER, DENVER, USA.;MICHAEL E DEBAKEY VA MEDICAL CENTER, HOUSTON, USA.;BAYLOR COLLEGE OF MEDICINE, HOUSTON, USA.	UNIVERSITY OF TEXAS SYSTEM; UNIVERSITY OF TEXAS HEALTH SCIENCE CENTER HOUSTON; YALE UNIVERSITY; YALE UNIVERSITY; NORTHEASTERN UNIVERSITY; UNIVERSITY OF DENVER; BAYLOR COLLEGE OF MEDICINE; BAYLOR COLLEGE OF MEDICINE					2023-07-19	CLIMATE CHANGE; ELECTRONIC HEALTH RECORDS; CLINICAL CLIMATE INFORMATICS; MEDICAL INFORMATICS; I-CLIMATE	10.1093/jamia/ocac137	EDITORIAL MATERIAL	AUG 2022		1527-974X	DEAN.F.SITTIG@UTH.TMC.EDU	2160		VETERANS AFFAIRS (VA) HEALTH SERVICES RESEARCH AND DEVELOPMENT (HSRD) [IIR17-127]; AGENCY FOR HEALTHCARE RESEARCH AND QUALITY [R01HS27363]; GORDON AND BETTY MOORE FOUNDATION [GBMF 8838, GBMF 5498]; CANTEST RESEARCH COLLABORATIVE - CANCER RESEARCH UK POPULATION RESEARCH CATALYST AWARD [C8640/A23385]; HOUSTON VA HSR&D CENTER FOR INNOVATIONS IN QUALITY, EFFECTIVENESS AND SAFETY [CIN 13-413]	HS IS SUPPORTED BY THE VETERANS AFFAIRS (VA) HEALTH SERVICES RESEARCH AND DEVELOPMENT (HSR&D, IIR17-127), THE AGENCY FOR HEALTHCARE RESEARCH AND QUALITY (R01HS27363), THE GORDON AND BETTY MOORE FOUNDATION (GBMF 8838 AND GBMF 5498), AND THE CANTEST RESEARCH COLLABORATIVE FUNDED BY A CANCER RESEARCH UK POPULATION RESEARCH CATALYST AWARD (C8640/A23385). HS IS ALSO PARTIALLY SUPPORTED BY THE HOUSTON …	6H4QW			RECORDS	12	J AM MED INFORM ASSN	J. AM. MED. INF. ASSOC.	ENGLISH		54		SITTIG, DEAN FORREST/0000-0001-5811-8915; SHERMAN, JODI/0000-0003-4157-9728; SINGH, HARDEEP/0000-0002-4419-8974	GREAT CLARENDON ST, OXFORD OX2 6DP, ENGLAND	NOV 14	8	OXFORD	35997550	J	OXFORD UNIV PRESS	2022	SITTIG, DEAN FORREST/D-2471-2009	SITTIG, DF (CORRESPONDING AUTHOR), UNIV TEXAS HLTH SCI CTR HOUSTON, SCH BIOMED INFORMAT, 7000 FANNIN ST SUITE 600, HOUSTON, TX 77030 USA.	COMPUTER SCIENCE; HEALTH CARE SCIENCES & SERVICES; INFORMATION SCIENCE & LIBRARY SCIENCE; MEDICAL INFORMATICS		1067-5027	JOURNAL OF THE AMERICAN MEDICAL INFORMATICS ASSOCIATION
SERGEANT M;WEBSTER R;VARANGU L;RAO A;KANDASAMY S;RAMPTON M;MATHUR N;HATEGAN A	SERGEANT M;WEBSTER R;VARANGU L;RAO A;KANDASAMY S;RAMPTON M;MATHUR N;HATEGAN A;	0	Research has shown that the healthcare sector is among the least green sectors and constitutes one of the largest contributors to greenhouse gas (GHG) emissions, posing risks to human health. This review discusses the development of a knowledge translation tool that aims to compare a range of interventions that can be applied in hospital settings to reduce the local GHG emissions and associated f…	0	0	HAMILTON HEALTH SCIENCES, HAMILTON, CANADA.;MCMASTER UNIVERSITY, HAMILTON, CANADA.;PEACH HEALTH ONTARIO, ONTARIO, CANADA.;CHILDRENS HOSPITAL OF EASTERN ONTARIO RESEARCH INSTITUTE, OTTAWA, CANADA.;CANADIAN COALITION FOR GREEN HEALTH CARE, VERDUN, CANADA.;CASCADES, TORONTO, CANADA.;TRILLIUM HEALTH PARTNERS, MISSISSAUGA, CANADA.;BROCK UNIVERSITY, ST CATHERINES, CANADA.;THE STARFISH CANADA, BURNABY, …		0	0	0	0	2023-07-10	0	10.12927/hcq.2022.26946	REVIEW	0	0	0	0	0	0	0	0	TBD				0	HEALTHC Q	HEALTHC Q	ENGLISH	0	0	0	0	TBD	0	0	TBD	0	J	NLM (MEDLINE)	2022	0	TBD	TBD	0	0	HEALTHCARE QUARTERLY
DAVIES J;IKIN B;FRANCIS J;MCGAIN F	DAVIES J;IKIN B;FRANCIS J;MCGAIN F;	0	Operating theatres consume large amounts of energy and consumables and produce large amounts of waste. There is an increasing evidence base for reducing the climate impacts of healthcare that could be enacted into routine practice; yet, healthcare-associated emissions increase annually. Implementation science aims to improve the systematic uptake of evidence-based care into practice and could, th…	0	0	AUSTIN HEALTH, HEIDELBERG, AUSTRALIA.;UNIVERSITY OF MELBOURNE, PARKVILLE, AUSTRALIA.;PETER MACCALLUM CANCER CENTRE, MELBOURNE, AUSTRALIA.;OTTAWA HOSPITAL RESEARCH INSTITUTE, OTTAWA, CANADA.;WESTERN HEALTH, MELBOURNE, AUSTRALIA.;UNIVERSITY OF SYDNEY, SYDNEY, AUSTRALIA.		0	0	0	0	2023-07-19	0	10.1016/j.bja.2023.05.017	REVIEW	0	0	0	0	0	0	0	0	TBD				0	BR J ANAESTH	BR J ANAESTH	ENGLISH	0	0	0	0	TBD	0	0	TBD	0	J	ELSEVIER	2023	0	TBD	TBD	0	0	BRITISH JOURNAL OF ANAESTHESIA
WALPOLE S;EII M;LYONS T;ALDRIDGE C	WALPOLE, SARAH CATHERINE;EII, MIN NA;LYONS, TRACY;ALDRIDGE, CATHERINE	ANONYMOUS, 2015, NHS HLTH CAR INF DIS;ANONYMOUS, INF PREV CONTR;ANONYMOUS, 2006, 14040 ISO;ANONYMOUS, 1987, UN REPORT WORLD COMM;ANONYMOUS, 2021, NET ZER SUPPL ROAD M;ANONYMOUS, 2022, GREENER NHS DELIVERI;ANONYMOUS, GLOBAL FOOTPRINT NET;ASHIRU-OREDOPE D, 2021, EUROSURVEILLANCE, V26, P13, DOI 10.2807/1560-7917.ES.2021.26.12.1900633;ASPERGILLUS AND ASPERGILLOSIS, 2015, REV ANTIMICROBIAL RE;AUNG AK,…	ANTHROPOGENIC ENVIRONMENTAL CHANGES ARE CAUSING SEVERE DAMAGE TO THE NATURAL AND SOCIAL SYSTEMS ON WHICH HUMAN HEALTH DEPENDS. THE ENVIRONMENTAL IMPACTS OF THE MANUFACTURE, USE, AND DISPOSAL OF ANTIMICROBIALS CANNOT BE UNDERESTIMATED. THIS ARTICLE EXPLORES THE MEANING OF ENVIRONMENTAL SUSTAINABILITY AND FOUR SUSTAINABILITY PRINCIPLES (PREVENTION, PATIENT ENGAGEMENT, LEAN SERVICE DELIVERY, AND LOW…	640		NEWCASTLE UNIVERSITY, NEWCASTLE UPON TYNE, ENGLAND.;THE NEWCASTLE UPON TYNE HOSPITALS NHS FOUNDATION TRUST, NEWCASTLE UPON TYNE, ENGLAND.;SOUTH TYNESIDE AND SUNDERLAND NHS FOUNDATION TRUST, SUNDERLAND, ENGLAND.;NHS DORSET INTEGRATED CARE BOARD, BOURNEMOUTH, ENGLAND.	N8 RESEARCH PARTNERSHIP; NEWCASTLE UNIVERSITY - UK; NEWCASTLE UPON TYNE HOSPITALS NHS FOUNDATION TRUST					2023-07-11	ENVIRONMENTAL SUSTAINABILITY; ANTIMICROBIAL RESISTANCE; ANTIMICROBIAL STEWARDSHIP; CARBON FOOTPRINT; PHARMACEUTICAL POLLUTION; ONE HEALTH	10.3390/antibiotics12040640	ARTICLE				SARAH.WALPOLE@DOCTORS.ORG.UK					E7AS8			CLIMATE-CHANGE; HEALTH	4	ANTIBIOTICS-BASEL	ANTIBIOTICS-BASEL	ENGLISH		61	GOLD	EII, MINNA/0009-0004-6856-5443; WALPOLE, SARAH/0000-0003-2600-0386; LYONS, TRACY/0009-0001-0852-4410	ST ALBAN-ANLAGE 66, CH-4052 BASEL, SWITZERLAND	APR	10	BASEL	37107002	J	MDPI	2023	EII, MINNA/GWC-8135-2022	WALPOLE, SC (CORRESPONDING AUTHOR), NEWCASTLE UNIV, NEWCASTLE UPON TYNE NE1 7RU, ENGLAND.; WALPOLE, SC (CORRESPONDING AUTHOR), NEWCASTLE UPON TYNE HOSP NHS FDN TRUST, NEWCASTLE UPON TYNE NE1 4LP, ENGLAND.	INFECTIOUS DISEASES; PHARMACOLOGY & PHARMACY		2079-6382	ANTIBIOTICS-BASEL
CROOKS M;CROWTHER L;CUMMINGS H;COHEN J;HUANG C;PITEL L;PEARSON M;MORICE A;TURGOOSE J;FARUQI S;WATT M;MORRIS T;XU Y	CROOKS, MICHAEL G.;CROWTHER, LUCIA;CUMMINGS, HELENA;COHEN, JUDITH;HUANG, CHAO;PITEL, LUKAS;PEARSON, MARK;MORICE, ALYN;TURGOOSE, JOHN;FARUQI, SHOAIB;WATT, MICHAEL;MORRIS, TAMSIN;XU, YANG	ASTHMA UK, LIV LIMB SCAL UNM NE;ASTHMA UK, SLIPPING NET REALITY;BARNES CB, 2015, RESP CARE, V60, P455, DOI 10.4187/RESPCARE.03200;BELL J, 2022, EUR RESPIR J, V60, DOI 10.1183/13993003.CONGRESS-2022.4578;BLOOM CI, 2020, ADV THER, V37, P4190, DOI 10.1007/S12325-020-01444-5;BRITISH THORACIC SOCIETY (BTS) SCOTTISH INTERCOLLEGIATE GUIDELINES NETWORK (SIGN)., 2019, BTS SIGN BRIT GUID M;CHAPMAN KR, 2017…	AIM: SHORT-ACTING SS 2-AGONIST (SABA) OVERUSE ADVERSELY IMPACTS ASTHMA-RELATED OUTCOMES AND THE ENVIRONMENT. THE SABA REDUCTION THROUGH IMPLEMENTING HULL ASTHMA GUIDELINES (SENTINEL) PROGRAMME AIMS TO REDUCE SABA OVERUSE THROUGH SUPPORTED IMPLEMENTATION OF AN ADULT ASTHMA GUIDELINE, WHICH ADVOCATES FOR A SABA-FREE MAINTENANCE AND RELIEVER THERAPY (MART)-PREFERRED TREATMENT WHERE APPROPRIATE, ACRO…			CASTLE HILL HOSPITAL, COTTINGHAM, ENGLAND.;UNIVERSITY OF HULL, KINGSTON UPON HULL, ENGLAND.;HULL UNIVERSITY TEACHING HOSPITAL NHS FOUNDATION TRUST, KINGSTON UPON HULL, ENGLAND.;ASTRAZENECA, CAMBRIDGE, ENGLAND.	N8 RESEARCH PARTNERSHIP; WHITE ROSE UNIVERSITY CONSORTIUM; UNIVERSITY OF YORK - UK; UNIVERSITY OF HULL; N8 RESEARCH PARTNERSHIP; WHITE ROSE UNIVERSITY CONSORTIUM; UNIVERSITY OF YORK - UK; UNIVERSITY OF HULL; N8 RESEARCH PARTNERSHIP; WHITE ROSE UNIVERSITY CONSORTIUM; UNIVERSITY OF YORK - UK; UNIVERSITY OF HULL					2023-07-11		10.1183/23120541.00685-2022	ARTICLE			2312-0541	MICHAEL.CROOKS@NHS.NET					F6JL1			RELIEVER THERAPY; SINGLE INHALER; MAINTENANCE; BUDESONIDE/FORMOTEROL; MODERATE	3	ERJ OPEN RES	ERJ OPEN RES.	ENGLISH		31	GOLD	PEARSON, MARK/0000-0001-7628-7421; MORICE, ALYN/0000-0002-6135-9610	442 GLOSSOP RD, SHEFFIELD S10 2PX, ENGLAND	MAY 1	14	SHEFFIELD	37228273	J	EUROPEAN RESPIRATORY SOC JOURNALS LTD	2023	; MORICE, ALYN/F-8055-2013	CROOKS, MG (CORRESPONDING AUTHOR), CASTLE HILL HOSP, HULL YORK MED SCH, DAISY BLDG, COTTINGHAM, ENGLAND.	RESPIRATORY SYSTEM			ERJ OPEN RESEARCH
EVANS A	EVANS, A. M. ANGELA MARGARET	BARRATT A, 2021, BMJ-BRIT MED J, V375, DOI 10.1136/BMJ.N2407;BRADLEY B, 2021, ECOANXIETY INFLUENCE, DOI 10.15664/10023.24207, DOI 10.15664/10023.24207;BRAND C, 2021, GLOBAL ENVIRON CHANG, V67, DOI 10.1016/J.GLOENVCHA.2021.102224;BRAND G, 2021, MED EDUC, V55, P574, DOI 10.1111/MEDU.14411;BULL FC, 2020, BRIT J SPORT MED, V54, P1451, DOI 10.1136/BJSPORTS-2020-102955;CLEMENS V, 2022, EUR CHILD ADOLES…	BACKGROUND: THIS COMMENTARY OUTLINES PRACTICAL WAYS OF POSITIVELY INCORPORATING GREEN PODIATRY, FOOT HEALTH, PHYSICAL ACTIVITY BENEFITS, AND RELEVANCE TO CLIMATE CHANGE INTO THE CLINICAL SETTING AS CONFERENCE OF PARTIES (COP27) APPROACHES. RECENT REPORTS FROM THE INTERGOVERNMENTAL PANEL ON CLIMATE CHANGE, THE WORLD ECONOMIC FORUM, AND UNDERGRADUATE CURRICULA CONCERNS, ARE PRESENTED. MAIN BODY: CL…	87		LA TROBE UNIVERSITY, MELBOURNE, AUSTRALIA.	LA TROBE UNIVERSITY					2023-07-04	CLIMATE CHANGE; FOOTPRINT; HEALTHCARE; CARBON; PODIATRY; EMISSIONS; HEALTH; GREEN	10.1186/s13047-022-00591-y	ARTICLE			1757-1146	ANGELA.EVANS@LATROBE.EDU.AU					6X7NP			CLIMATE; CARE	1	J FOOT ANKLE RES	J. FOOT ANKLE RES.	ENGLISH		28	GOLD, GREEN PUBLISHED	EVANS, ANGELA MARGARET/0000-0002-5527-1161	CAMPUS, 4 CRINAN ST, LONDON N1 9XW, ENGLAND	DEC 9	6	LONDON	36494832	J	BMC	2022	EVANS, ANGELA MARGARET/Q-1981-2018	EVANS, AAM (CORRESPONDING AUTHOR), LA TROBE UNIV, SCH ALLIED HLTH HUMAN SERV & SPORT, DISCIPLINE PODIATRY, MELBOURNE 3086, AUSTRALIA.	ORTHOPEDICS			JOURNAL OF FOOT AND ANKLE RESEARCH
HENSHER M	HENSHER, MARTIN	ALSHQAQEEQ F, 2020, RESOUR CONSERV RECY, V154, DOI 10.1016/J.RESCONREC.2019.104560;ANONYMOUS, 2012, SUSTAINABLE HEALTHCA;ANONYMOUS, MED BAN SCHED BOOK;ANONYMOUS, 2011, OVER DIAGNOSED MAKIN;ANONYMOUS, 2019, NATL HOSP COST DATA;ANONYMOUS, 2017, SHAD PRIC CARB EC AN;ANONYMOUS, 2018, GREEN BOOK CENTR GUI;ANONYMOUS, 2017, ANN REPORT CHIEF MED;ANONYMOUS, 2015, ENV NATURAL RESOURCE;ANONYMOUS, RED US NAT…	HEALTH CARE IS RESPONSIBLE FOR A RANGE OF NEGATIVE ENVIRONMENTAL IMPACTS, INCLUDING GREENHOUSE GAS EMISSIONS, AIR POLLUTION, PLASTICS WASTE, AND PHARMACEUTICAL POLLUTION OF ECOSYSTEMS THROUGH EXCRETION AND INAPPROPRIATE DISPOSAL. EVIDENCE ON THE SCALE OF THESE IMPACTS HAS BEEN GROWING IN HIGH-INCOME COUNTRIES. TO DATE, THERE HAS BEEN ONLY LIMITED DISCUSSION OF HOW ENVIRONMENTAL IMPACTS MIGHT BE I…	104623		DEAKIN UNIVERSITY, BURWOOD, AUSTRALIA.;UNIVERSITY OF TASMANIA, HOBART, AUSTRALIA.	DEAKIN UNIVERSITY; UNIVERSITY OF TASMANIA					2023-07-04	HEALTH CARE; ENVIRONMENTAL IMPACTS; EXTERNALITIES; ECONOMIC EVALUATION; HEALTH ECONOMICS; ECOLOGICAL ECONOMICS	10.1016/j.resconrec.2019.104623	ARTICLE			1879-0658	MARTIN.HENSHER@DEAKIN.EDU.AU					LY5FB			CARBON FOOTPRINT; ECOSYSTEM SERVICES; SOCIAL COST; AIR-POLLUTION; GREEN GROWTH; PHARMACEUTICALS; CLIMATE; EXTRA; VALUATION; WELFARISM		RESOUR CONSERV RECY	RESOUR. CONSERV. RECYCL.	ENGLISH		126		HENSHER, MARTIN C/0000-0001-6444-6827	RADARWEG 29, 1043 NX AMSTERDAM, NETHERLANDS	MAR	12	AMSTERDAM		J	ELSEVIER	2020	HENSHER, MARTIN C/N-4635-2017	HENSHER, M (CORRESPONDING AUTHOR), DEAKIN UNIV, DEAKIN HLTH ECON, HLTH SYST FINANCING & ORG, BLDG BC3,221 BURWOOD HIGHWAY, BURWOOD, VIC 3125, AUSTRALIA.	ENGINEERING; ENVIRONMENTAL SCIENCES & ECOLOGY		0921-3449	RESOURCES CONSERVATION AND RECYCLING
LOPES R;SHELTON C;CHARLESWORTH M	LOPES, RITA;SHELTON, CLIFF;CHARLESWORTH, MIKE	ANDERSEN MPS, 2012, ANESTH ANALG, V114, P1081, DOI 10.1213/ANE.0B013E31824D6150;CAMPBELL M, 2015, BJA EDUC, V15, P173, DOI 10.1093/BJACEACCP/MKU033;CHARLESWORTH M, 2017, LANCET PLANET HEALTH, V1, PE216, DOI 10.1016/S2542-5196(17)30040-2;COURT MW, 2021, ANAESTHESIA, V76, P285, DOI 10.1111/ANAE.15214;DUANE B, 2019, BRIT DENT J, V226, P611, DOI 10.1038/S41415-019-0194-X;FANG L, 2021, BMJ-BRIT MED J,…	PURPOSE OF REVIEW FOLLOWING THEIR USE FOR MEDICINAL PURPOSES, VOLATILE INHALATIONAL ANAESTHETIC AGENTS ARE EXPELLED INTO THE ATMOSPHERE WHERE THEY CONTRIBUTE TO ANTHROPOGENIC CLIMATE CHANGE. WE DESCRIBE RECENT EVIDENCE EXAMINING THE BENEFITS AND HARMS ASSOCIATED WITH THEIR USE. RECENT FINDINGS THE ENVIRONMENTAL HARMS ASSOCIATED WITH DESFLURANE AND NITROUS OXIDE LIKELY OUTWEIGH ANY PURPORTED CLINI…		415	MANCHESTER UNIVERSITY NHS FOUNDATION TRUST, MANCHESTER, ENGLAND.;UNIVERSITY LANCASTER, LANCASTER, ENGLAND.	WYTHENSHAWE HOSPITAL NHS FOUNDATION TRUST; WYTHENSHAWE HOSPITAL; WYTHENSHAWE HOSPITAL NHS FOUNDATION TRUST; WYTHENSHAWE HOSPITAL; N8 RESEARCH PARTNERSHIP; RLUK- RESEARCH LIBRARIES UK; LANCASTER UNIVERSITY					2023-07-04	ENVIRONMENT; INTRAVENOUS ANAESTHESIA; LIFE CYCLE; VOLATILE	10.1097/ACO.0000000000001009	REVIEW			1473-6500	MICHAEL.CHARLESWORTH@MFT.NHS.UK	420				TB9OF			GAS EMISSIONS; SUSTAINABILITY; DESFLURANE; IMPACT	4	CURR OPIN ANESTHESIO	CURR. OPIN. ANESTHESIOL.	ENGLISH		29	GREEN ACCEPTED	SHELTON, CLIFFORD L/0000-0002-8438-398X	TWO COMMERCE SQ, 2001 MARKET ST, PHILADELPHIA, PA 19103 USA	AUG	6	PHILADELPHIA	33958528	J	LIPPINCOTT WILLIAMS & WILKINS	2021	SHELTON, CLIFFORD L/I-1536-2014	CHARLESWORTH, M (CORRESPONDING AUTHOR), MANCHESTER UNIV NHS FDN TRUST, WYTHENSHAWE HOSP, DEPT CARDIOTHORAC ANAESTHESIA CRIT CARE & ECMO, MANCHESTER, LANCS, ENGLAND.	ANESTHESIOLOGY		0952-7907	CURRENT OPINION IN ANESTHESIOLOGY
CHAKMA M;USMANI O	CHAKMA, MONBI S.;USMANI, OMAR S.	AL-SHOWAIR RAM, 2007, RESP MED, V101, P2395, DOI 10.1016/J.RMED.2007.06.008;ALAZMI A, 2017, J PHARMACEUTICS, V2017, DOI 10.1155/2017/8516741;ANONYMOUS, PRESCRIPTION COST AN;ANONYMOUS, 2022, ENV RESPONSIBILITY;ANONYMOUS, INHALER RECYCLING;ANONYMOUS, HLTH CARE CLIMATE FO;ANONYMOUS, POSITION STATEMENT E;ANONYMOUS, 2021, CLIMATE CHANGE HLTH;ANONYMOUS, RESP DIS;BAR-KATZ V, 2022, VALUE HEALTH, V25, PS6…	THE EFFECTS OF THE CLIMATE CRISIS HAVE BEEN WELL ESTABLISHED WITH THE FIRST GLOBAL EFFORTS TO ADDRESS THE ISSUE MADE OVER 30 YEARS AGO. THE GLOBAL HEALTHCARE SECTOR IS A LARGE CONTRIBUTOR TO THE TOTAL GREENHOUSE GAS (GHG) EMISSIONS, WITH THE RECENT FOCUS ON THE RESPIRATORY CARE SECTOR. HOWEVER, RECENT DIRECTIVES TO ADDRESS THESE EMISSIONS INCLUDE 'BLANKET UNCONSENTED SWITCHING' OF STABLE RESPIRAT…			IMPERIAL COLLEGE LONDON, LONDON, ENGLAND.	IMPERIAL COLLEGE LONDON					2023-07-11	INHALED THERAPY; PMDIS; DPIS; ENVIRONMENT; AIRWAY DISEASE; INHALER RECYCLING	10.18332/pne/154608	ARTICLE; EARLY ACCESS	NOV 2022		1791-4914	M.CHAKMA21@IMPERIAL.AC.UK					6Q7IM			ASTHMA; COPD; PERSPECTIVES		PNEUMON	PNEUMON	ENGLISH		60	GOLD		SCIENCE & TECHNOLGY PARK CRETE, (STEP-C), N PLASTIRA 100, VASSILIKA VOUTWN, HERAKLION, CRETE 00000, GREECE	2022 NOV 29	9	HERAKLION		J	EUROPEAN PUBLISHING	2022		CHAKMA, MS (CORRESPONDING AUTHOR), IMPERIAL COLL LONDON, FAC MED, NATL HEART & LUNG INST, DOVEHOUSE ST, LONDON SW3 6LY, ENGLAND.	RESPIRATORY SYSTEM		1105-848X	PNEUMON
CUSSANS A;HARVEY G;KEMPLE T;TOMSON M	CUSSANS A;HARVEY G;KEMPLE T;TOMSON M;	0	Many doctors are taking steps to reduce their personal carbon footprints, but few know how to tackle the high environmental impact of the care they provide at work. In particular, many are unaware of the wider impacts of medications we prescribe. Health and care services produce around 5% of the United Kingdom's total CO2 and the largest part of this comes from its supply chain - medicines and eq…	0	0	CENTRAL AND NORTH WEST LONDON NHS FOUNDATION TRUST, LONDON, ENGLAND.;TYNE AND WEAR NHS FOUNDATION TRUST, NEWCASTLE UPON TYNE, ENGLAND.;UK HEALTH ALLIANCE ON CLIMATE CHANGE, LONDON, ENGLAND.;CENTRE FOR SUSTAINABLE HEALTHCARE, OXFORD, ENGLAND.		0	0	0	0	2023-07-11	0	10.1016/j.joclim.2021.100079	ARTICLE	0	0	0	0	0	0	0	0	TBD				0	J CLIM CHANG HEALTH	J CLIM CHANG HEALTH	ENGLISH	0	0	0	0	TBD	0	0	TBD	0	J	ELSEVIER	2021	0	TBD	TBD	0	0	THE JOURNAL OF CLIMATE CHANGE AND HEALTH
GREAVES R;BERNARDINI S;FERRARIS M;FORTINA P;GOUGET B;GRUSON D;LANG T;LOH T;MORRIS H;PARK J;ROESSLER M;YIN P;KRICKA L	GREAVES, RONDA F.;BERNARDINI, SERGIO;FERRARIS, MAURIZIO;FORTINA, PAOLO;GOUGET, BERNARD;GRUSON, DAMIEN;LANG, TIM;LOH, TZE PING;MORRIS, HOWARD A.;PARK, JASON Y.;ROESSLER, MARKUS;YIN, PENG;KRICKA, LARRY J.	ACKEMAN E., 2018, ZIPLINES BIGGER FAST;AHMED I, 2018, JMIR MHEALTH UHEALTH, V6, DOI 10.2196/MHEALTH.6432;AI DN, 2016, BIOMED OPT EXPRESS, V7, P2565, DOI 10.1364/BOE.7.002565;AL-HEETI A., ROBOT COMPANIONS ARE;ALEXA BAILEY M., 2016, PULL THOSE LAB RESUL;ALLYSE MA, 2018, MAYO CLIN PROC, V93, P113, DOI 10.1016/J.MAYOCP.2017.11.001;ALONSO-ALCONADA L, 2018, CLIN TRANSL ONCOL, V20, P630, DOI 10.1007/S12…	THIS REVIEW ADVANCES THE DISCUSSION ABOUT THE FUTURE OF LABORATORY MEDICINE IN THE 2020S. IN FIVE MAJOR TOPIC AREAS: 1. THE "BIG PICTURE" OF HEALTHCARE; 2. PRE-ANALYTICAL FACTORS; 3. ANALYTICAL FACTORS; 4. POST-ANALYTICAL FACTORS; AND 5. RELATIONSHIPS, WHICH EXPLORES A NEXT DECADE PERSPECTIVE ON LABORATORY MEDICINE AND THE LIKELY IMPACT OF THE PREDICTED CHANGES BY MEANS OF A NUMBER OF CAREFULLY F…		570	MURDOCH CHILDRENS RESEARCH INSTITUTE, PARKVILLE, AUSTRALIA.;RMIT UNIVERSITY, MELBOURNE, AUSTRALIA.;TOR VERGATA UNIVERSITY, ROME, ITALY.;UNIVERSITA VITA-SALUTE SAN RAFFAELE, MILAN, ITALY.;IRCCS SAN RAFFAELE HOSP, MILAN, ITALY.;THOMAS JEFFERSON UNIVERSITY, PHILADELPHIA, USA.;COFRAC, PARIS, FRANCE.;CLINIQUES UNIVERSITAIRES SAINT-LUC, BRUSSELS, BELGIUM.;UNIVERSITY HOSPITAL NORTH DURHAM, DURHAM, ENGLA…	MURDOCH CHILDREN'S RESEARCH INSTITUTE; ROYAL MELBOURNE INSTITUTE OF TECHNOLOGY (RMIT); UNIVERSITY OF ROME TOR VERGATA; VITA-SALUTE SAN RAFFAELE UNIVERSITY; VITA-SALUTE SAN RAFFAELE UNIVERSITY; IRCCS OSPEDALE SAN RAFFAELE; JEFFERSON UNIVERSITY; NATIONAL UNIVERSITY OF SINGAPORE; UNIVERSITY OF SOUTH AUSTRALIA; ROCHE HOLDING; UNIVERSITY OF PENNSYLVANIA					2023-07-04	EMERGING TECHNOLOGIES; DISRUPTIVE TECHNOLOGIES; LABORATORY MEDICINE	10.1016/j.cca.2019.05.021	ARTICLE			1873-3492	BERNARDINI@MED.UNIROMA2.IT	589				IL0CR			ELECTRONIC HEALTH RECORDS; TANDEM MASS-SPECTROMETRY; QUALITY-ASSURANCE; LIBERTARIAN RIGHT; VALUE PROPOSITION; INBORN-ERRORS; MOVING SUM; OF-CARE; MANAGEMENT; BLOOD		CLIN CHIM ACTA	CLIN. CHIM. ACTA	ENGLISH		201		GREAVES, RONDA F/0000-0001-7823-8797; LOH, TZE PING/0000-0002-4272-0001; FORTINA, PAOLO/0000-0002-5898-2081	RADARWEG 29, 1043 NX AMSTERDAM, NETHERLANDS	AUG	20	AMSTERDAM	31145895	J	ELSEVIER	2019	LANG, TIMOTHY/K-9741-2019; FORTINA, PAOLO/ABE-8350-2020; GREAVES, RONDA F/J-7121-2014	BERNARDINI, S (CORRESPONDING AUTHOR), UNIV TOR VERGATA, CHAIR EMERGING TECHNOL, DIV INT FEDERAT CLIN CHEM & LAB MED, DEPT EXPT MED, I-00174 ROME, ITALY.	MEDICAL LABORATORY TECHNOLOGY		0009-8981	CLINICA CHIMICA ACTA
DE LAS VECILLAS L;QUIRCE S	DE LAS VECILLAS, LETICIA;QUIRCE, SANTIAGO	ANONYMOUS, 2018, GLOBAL ASTHMA REPORT;BACKMAN H, 2019, CLIN EXP ALLERGY, V49, P819, DOI 10.1111/CEA.13378;BARON AJ, 2021, J ASTHMA ALLERGY, V14, P851, DOI 10.2147/JAA.S292943;BATEMAN ED, 2022, EUR RESPIR J, V59, DOI 10.1183/13993003.01402-2021;BATEMAN ED, 2022, EUR RESPIR J, V59, DOI 10.1183/13993003.00103-2022;BIANCO A, 2021, CLIN EXP ALLERGY, V51, P873, DOI 10.1111/CEA.13795;BLAKESTON S, 2021, …	THIS REVIEW ARTICLE PROVIDES AN OVERVIEW OF SHORT-ACTING BETA-AGONIST (SABA) USE AND PRESCRIBING TRENDS IN EUROPE, SUMMARIZING UPDATED DATA ON THE RESULTS FROM THE INDUSTRY-FUNDED SABINA PROGRAM (SABA USE IN ASTHMA) AND OTHER STUDIES ON THIS MATTER. SABA USE CONTINUES TO INCREASE WORLDWIDE. OVERUSE HAS BEEN DEFINED AS & GE;3 CANISTERS/YEAR. ALMOST A THIRD OF EUROPEAN PATIENTS WITH ASTHMA, AT ALL …			PAZ UNIVERSITY HOSPITAL, MADRID, SPAIN.						2023-07-19	ASTHMA; EUROPE; OVERUSE; PRESCRIPTION; PUBLIC HEALTH; SHORT-ACTING BETA 2-AGONIST	10.1111/cea.14250	REVIEW; EARLY ACCESS	DEC 2022		1365-2222	SANTIAGO.QUIRCE@SALUD.MADRID.ORG					6Z9IO			ASTHMA; DEATH; CORTICOSTEROIDS; PRESCRIPTION; IMPACT; COHORT; RISK		CLIN EXP ALLERGY	CLIN. EXP. ALLERGY	ENGLISH		72		DE LAS VECILLAS SANCHEZ, LETICIA/0000-0003-4969-5678	111 RIVER ST, HOBOKEN 07030-5774, NJ USA	2022 DEC 5	13	HOBOKEN	36468654	J	WILEY	2022		QUIRCE, S (CORRESPONDING AUTHOR), PAZ UNIV HOSP, DEPT ALLERGY, P LA CASTELLANA 261, MADRID 28046, SPAIN.	ALLERGY; IMMUNOLOGY		0954-7894	CLINICAL AND EXPERIMENTAL ALLERGY
MCNALLY S;PHIZACKLEA E;GIBBS V;BROWN R;WILCOCKS K;OBRIEN S;BURTON H;EVANS S;VELLA-BALDACCHINO M;KHADER A;AFZAL I;MEHDIAN R;POWER K	MCNALLY S;PHIZACKLEA E;GIBBS V;BROWN R;WILCOCKS K;OBRIEN S;BURTON H;EVANS S; VELLA-BALDACCHINO M;KHADER A;AFZAL I;MEHDIAN R;POWER K;	0	Sustainability means reducing waste, principally through 'reduce-reuse-recycle'. Lean pathways for orthopaedics surgery are an example of sustainable healthcare by reducing waste. Streamlining care and processes at every stage improves patient outcomes, minimizes costs and reduces carbon emissions. Perioperative care, from the moment an operation is contemplated until full recovery, has variabili…	0	0	CENTRE FOR PERIOPERATIVE CARE, LONDON, ENGLAND.;QUEEN ALEXANDRA HOSPITAL, PORTSMOUTH, ENGLAND.;OXFORD UNIVERSITY, OXFORD, ENGLAND.;SEVERN DEANERY, BRISTOL, ENGLAND.;SALISBURY NHS FOUNDATION TRUST, SALISBURY, ENGLAND.;ROYAL VICTORIA HOSPITAL, BELFAST, UNITED KINGDOM.;LANCASHIRE TEACHING TRUST, PRESTON, ENGLAND.;DERRIFORD HOSPITAL, PLYMOUTH, ENGLAND.;IMPERIAL COLLEGE LONDON, LONDON, ENGLAND.;GEZIRA…		0	0	0	0	2023-07-10	0	10.1016/j.mporth.2022.07.003	ARTICLE	0	0	0	0	0	0	0	0	TBD				0	J CLIN ORTHOP TRAUMA	J CLIN ORTHOP TRAUMA	ENGLISH	0	0	0	0	TBD	0	0	TBD	0	J	CHURCHILL LIVINGSTONE	2022	0	TBD	TBD	0	0	JOURNAL OF CLINICAL ORTHOPAEDICS AND TRAUMA
SIGNORINI S;BRUGNONI D;LEVAGGI R;GARRAFA E	SIGNORINI, SIMONA GIULIA;BRUGNONI, DUILIO;LEVAGGI, ROSELLA;GARRAFA, EMIRENA	ARCHETTI C, 2017, J PUBLIC HEALTH RES, V6, P31, DOI 10.4081/JPHR.2017.881;BAIRD G, 2014, BIOCHEM MEDICA, V24, P223, DOI 10.11613/BM.2014.025;BOHN MK, 2020, CLIN CHEM LAB MED, V58, P1037, DOI 10.1515/CCLM-2020-0722;CROAL B., 2021, G17 NATL MINIMUM RET;GARRAFA E, 2020, HEALTH POLICY, V124, P1333, DOI 10.1016/J.HEALTHPOL.2020.10.006;GARRAFA E, 2020, BIOANALYSIS, V12, P1223, DOI 10.4155/BIO-2020-0109…			1781	ASST SPEDALI CIVILI, BRESCIA, ITALY.;UNIVERSITY OF BRESCIA, BRESCIA, ITALY.	HOSPITAL SPEDALI CIVILI BRESCIA; UNIVERSITY OF BRESCIA; UNIVERSITY OF BRESCIA					2023-07-04	APPROPRIATENESS; BIOMARKERS; COST SAVING; COVID; ENVIRONMENTAL COST; HAZARDOUS WASTE; LABORATORY	10.4155/bio-2021-0064	EDITORIAL MATERIAL	AUG 2021		1757-6199	EMIRENA.GARRAFA@UNIBS.IT	1783				XA9OZ			DISEASE	24	BIOANALYSIS	BIOANALYSIS	ENGLISH		15	GREEN PUBLISHED	LEVAGGI, ROSELLA/0000-0002-6018-1283; BRUGNONI, DUILIO/0000-0001-9420-9961; GARRAFA, EMIRENA MICHELA/0000-0003-4761-6892	UNITED HOUSE, 2 ALBERT PL, LONDON, N3 1QB, ENGLAND	JUL	3	LONDON	34355575	J	FUTURE SCI LTD	2021	LEVAGGI, ROSELLA/Q-6920-2019	GARRAFA, E (CORRESPONDING AUTHOR), ASST SPEDALI CIVILI, DEPT LAB DIAGNOST, BRESCIA, ITALY.; GARRAFA, E (CORRESPONDING AUTHOR), UNIV BRESCIA, DEPT CLIN & EXPT SCI, BRESCIA, ITALY.	BIOCHEMISTRY & MOLECULAR BIOLOGY; CHEMISTRY		1757-6180	BIOANALYSIS
XIE E;MILLER F	XIE E;MILLER F;	0	We are fortunate to have the reflections and wisdom of experts from multiple disciplines in this issue's discussion of healthcare sustainability. In the lead paper of this issue of Healthcare Papers, we issued a call to action drawing on the capacity of the Canadian health sector to address climate change (Miller and Xie 2020). Our colleagues agree on the need to deliver sustainable care and rais…	0	0	UNIVERSITY OF TORONTO, TORONTO, CANADA.		0	0	0	0	2023-07-10	0	10.12927/hcpap.2020.26368	ARTICLE	0	0	0	0	0	0	0	0	TBD				0	HEALTHC PAP	HEALTHC PAP	ENGLISH	0	0	0	0	TBD	0	0	TBD	0	J	NLM (MEDLINE)	2020	0	TBD	TBD	0	0	HEALTHCARE PAPERS
GORDON I;SHERMAN J;LEAPMAN M;OVERCASH M;THIEL C	GORDON, ILYSSA O.;SHERMAN, JODI D.;LEAPMAN, MICHAEL;OVERCASH, MICHAEL;THIEL, CASSANDRA L.	ACT, 2020, ENV IMP FACT LAB;ALSHQAQEEQ F, 2020, RESOUR CONSERV RECY, V154, DOI 10.1016/J.RESCONREC.2019.104560;ANONYMOUS, 2006, 140402006 ISO;CAMPION N, 2015, J CLEAN PROD, V94, P46, DOI 10.1016/J.JCLEPRO.2015.01.076;CAMPION N, 2012, SCI TOTAL ENVIRON, V425, P191, DOI 10.1016/J.SCITOTENV.2012.03.006;CENTERS FOR MEDICARE & MEDICAID SERVICES, PHYS OTH SUPPL DAT C;CHUNG JW, 2009, JAMA-J AM MED ASSOC…	OBJECTIVES: GIVEN ADVERSE HEALTH EFFECTS OF CLIMATE CHANGE AND CONTRIBUTIONS OF THE US HEALTH CARE SECTOR TO GREENHOUSE GAS (GHG) EMISSIONS, ENVIRONMENTALLY SUSTAINABLE DELIVERY OF CARE IS NEEDED. WE APPLIED LIFE CYCLE ASSESSMENT TO QUANTIFY GHGS ASSOCIATED WITH PROCESSING A GASTROINTESTINAL BIOPSY IN ORDER TO IDENTIFY EMISSIONS HOTSPOTS AND GUIDE MITIGATION STRATEGIES. METHODS: THE BIOPSY PROCES…		540	CLEVELAND CLINIC, CLEVELAND, USA.;YALE UNIVERSITY, NEW HAVEN, USA.;THE ENVIRONMENTAL GENOME INSTITUTE, RALEIGH, USA.;NYU LANGONE HEALTH, NEW YORK, USA.	CLEVELAND CLINIC FOUNDATION; YALE UNIVERSITY; YALE UNIVERSITY; YALE UNIVERSITY; NYU LANGONE MEDICAL CENTER					2023-07-04	SURGICAL PATHOLOGY; LIFE CYCLE ASSESSMENT; GREENHOUSE GAS EMISSIONS; GASTROINTESTINAL; BIOPSY	10.1093/ajcp/aqab021	ARTICLE	APR 2021		1943-7722	GORDONI@CCF.ORG	549				US4BG			CARBON FOOTPRINT; HEALTH-CARE; ENVIRONMENTAL SUSTAINABILITY; IMPACT; MANAGEMENT; CONSENSUS; CLIMATE; WASTE; PHYSICIANS; DIAGNOSIS	4	AM J CLIN PATHOL	AM. J. CLIN. PATHOL.	ENGLISH		67	BRONZE	GORDON, ILYSSA/0000-0002-1893-7200; THIEL, CASSANDRA/0000-0002-1875-886X	JOURNALS DEPT, 2001 EVANS RD, CARY, NC 27513 USA	OCT	10	CARY	33822876	J	OXFORD UNIV PRESS INC	2021		GORDON, IO (CORRESPONDING AUTHOR), CLEVELAND CLIN, DEPT PATHOL, CLEVELAND, OH 44106 USA.	PATHOLOGY		0002-9173	AMERICAN JOURNAL OF CLINICAL PATHOLOGY
SKOWNO J;WEATHERALL A	SKOWNO, JUSTIN;WEATHERALL, ANDREW	ALLEN C, 2021, ANAESTHESIA, V76, P862, DOI 10.1111/ANAE.15356;ANDERSEN MPS, 2012, J PHYS CHEM A, V116, P5806, DOI 10.1021/JP2077598;AXELROD D, 2021, GREENING OPERATING R;CAMPION N, 2012, SCI TOTAL ENVIRON, V425, P191, DOI 10.1016/J.SCITOTENV.2012.03.006;CASSEL CK, 2012, JAMA-J AM MED ASSOC, V307, P1801, DOI 10.1001/JAMA.2012.476;DUBLER S, 2016, ACTA ANAESTH SCAND, V60, P1251, DOI 10.1111/AAS.1276…	WITH UP TO 7% OF NATIONAL EMISSIONS COMING FROM HEALTH CARE IN INDUSTRIAL NATIONS, AND VOLATILE ANAESTHETICS AND NITROUS OXIDE BEING PARTICULARLY EFFECTIVE GREENHOUSE GASES, ANAESTHETISTS CAN POTENTIALLY REDUCE THEIR MEDICAL CARBON FOOTPRINT SUBSTANTIALLY. OPERATING THEATRES CREATE 25% OF HOSPITAL WASTE, AND THERE ARE MANY OTHER AVENUES FOR 'GREENING' IN THE PERIOPERATIVE ENVIRONMENT, INCLUDING R…		1781	CHILDRENS HOSPITAL WESTMEAD, WESTMEAD, AUSTRALIA.;UNIVERSITY OF SYDNEY, SYDNEY, AUSTRALIA.	UNIVERSITY OF SYDNEY; UNIVERSITY OF SYDNEY					2023-07-04		10.1111/jpc.15760	ARTICLE			1440-1754	JUSTIN.SKOWNO@HEALTH.NSW.GOV.AU	1784				WZ3MW			LIFE-CYCLE ASSESSMENT; BREATHING CIRCUITS; CARBON FOOTPRINT; IMPACTS	11	J PAEDIATR CHILD H	J. PAEDIATR. CHILD HEALTH	ENGLISH		20			111 RIVER ST, HOBOKEN 07030-5774, NJ USA	NOV	4	HOBOKEN	34792239	J	WILEY	2021		SKOWNO, J (CORRESPONDING AUTHOR), CHILDRENS HOSP WESTMEAD, DEPT ANAESTHESIA, WESTMEAD, NSW 2145, AUSTRALIA.	PEDIATRICS		1034-4810	JOURNAL OF PAEDIATRICS AND CHILD HEALTH
TWIGG A;WILKINSON A;SMITH J	TWIGG, ADAM J.;WILKINSON, ALEXANDER;SMITH, JAMES N.	ANONYMOUS, 2020, OPENPRESCRIBINGNET;BLOOM CI, 2020, ADV THER, V37, P4190, DOI 10.1007/S12325-020-01444-5;BLOOM CI, 2019, THORAX, V74, P1078, DOI 10.1136/THORAXJNL-2018-212957;BRITISH THORACIC SOCIETY, 2019, POS STAT ENV LUNG HE;BRITISH THORACIC SOCIETY/SIGN, 2019, BRIT GUID MAN ASTHM;CUSACK RP, 2020, ANN ALLERG ASTHMA IM, V125, P150, DOI 10.1016/J.ANAI.2020.04.009;FULFORD B, 2021, SUSTAINABILITY-…	AIMS PRESSURISED METERED-DOSE INHALERS (MDIS) HAVE A MUCH HIGHER CARBON FOOTPRINT THAN DRY POWDER INHALERS (DPIS). WE AIMED TO DESCRIBE VARIATIONS OF INHALER OPTIONS IN LOCAL ADULT ASTHMA PRESCRIBING GUIDANCE. METHODS WE REVIEWED LOCAL CLINICAL COMMISSIONING GROUP (CCG) ADULT ASTHMA PRESCRIBING GUIDANCE FOR PRIMARY CARE IN ENGLAND IN 2019 AND RECORDED DPI AND MDI INCLUSION. THE RELATIONSHIP TO PR…		5083	UNIVERSITY OF CAMBRIDGE, CAMBRIDGE, ENGLAND.;EAST AND NORTH HERTFORDSHIRE NHS TRUST, STEVENAGE, ENGLAND.	UNIVERSITY OF CAMBRIDGE					2023-07-04	ASTHMA; CLIMATE CHANGE; PRESCRIBING; RESPIRATORY MEDICINE	10.1111/bcp.15511	ARTICLE	SEP 2022		1365-2125	JNS25@MEDSCHL.CAM.AC.UK	5092				6E4WW			EUROPEAN COUNTRIES; DEVICES	12	BRIT J CLIN PHARMACO	BR. J. CLIN. PHARMACOL.	ENGLISH		28	GREEN PUBLISHED, HYBRID	SMITH, JAMES/0000-0003-1590-9973	111 RIVER ST, HOBOKEN 07030-5774, NJ USA	DEC	10	HOBOKEN	36002398	J	WILEY	2022		SMITH, JN (CORRESPONDING AUTHOR), UNIV CAMBRIDGE, DEPT PUBL HLTH & PRIMARY CARE, EAST FORVIE BLDG,BOX 113,CAMBRIDGE BIOMED CAMPUS, CAMBRIDGE CB2 0SR, ENGLAND.	PHARMACOLOGY & PHARMACY	SI	0306-5251	BRITISH JOURNAL OF CLINICAL PHARMACOLOGY
DAUGHTON C;RUHOY I	DAUGHTON, CHRISTIAN G.;RUHOY, ILENE SUE	AGERSTRAND M, 2010, SCI TOTAL ENVIRON, V408, P2327, DOI 10.1016/J.SCITOTENV.2010.02.020;AGS, 2012, AGS UPD BEERS CRIT P;BAHR S., 2009, THESIS RUPRECHT KARL, P203;BAKER DE, 2008, HOSP PHARM, V43, P956;BARTELT-HUNT S, 2011, J CONTAM HYDROL, V123, P94, DOI 10.1016/J.JCONHYD.2010.12.010;BARTHOLOW M, 2012, PHARM TIMES, V78;BENJAMIN D, 2011, J PSYCHIATR PRACT, V17, P110, DOI 10.1097/01.PRA.0000396062.1…	THE PRESCRIBED USE OF PHARMACEUTICALS CAN RESULT IN UNINTENDED, UNWELCOMED, AND POTENTIALLY ADVERSE CONSEQUENCES FOR THE ENVIRONMENT AND FOR THOSE NOT INITIALLY TARGETED FOR TREATMENT. MEDICATION USAGE FREQUENTLY RESULTS IN THE COLLATERAL INTRODUCTION TO THE ENVIRONMENT (VIA EXCRETION AND BATHING) OF ACTIVE PHARMACEUTICAL INGREDIENTS (APIS), BIOACTIVE METABOLITES, AND REVERSIBLE CONJUGATES. IMPRU…		324	US ENVIRONMENTAL PROTECTION AGENCY, LAS VEGAS, USA.;UNIVERSITY OF WASHINGTON, SEATTLE, USA.	UNITED STATES ENVIRONMENTAL PROTECTION AGENCY; SEATTLE CHILDREN'S HOSPITAL; UNIVERSITY OF WASHINGTON; UNIVERSITY OF WASHINGTON SEATTLE					2023-07-04	ACTIVE PHARMACEUTICAL INGREDIENT (API); REDUCED DOSE; SUSTAINABLE PRESCRIBING; PRUDENT PRESCRIBING; OFF-LABEL PRESCRIBING; ENVIRONMENTAL IMPACT	10.1016/j.scitotenv.2012.10.092	ARTICLE			1879-1026	DAUGHTON.CHRISTIAN@EPA.GOV; IRUHOY@U.WASHINGTON.EDU	337		ORD'S PATHFINDER INNOVATION PROGRAM	U.S. EPA NOTICE: THE VIEWS EXPRESSED IN THIS ARTICLE ARE THOSE OF THE AUTHORS AND DO NOT NECESSARILY REFLECT THE VIEWS OR POLICIES OF THE U.S. ENVIRONMENTAL PROTECTION AGENCY. MENTION OF TRADE NAMES OR COMMERCIAL PRODUCTS DOES NOT CONSTITUTE ENDORSEMENT OR RECOMMENDATION FOR USE. THIS WORK WAS SUPPORTED BY ORD'S PATHFINDER INNOVATION PROGRAM, WHICH WAS LAUNCHED IN OCTOBER, 2010. THE ASSISTANCE OF…	098OZ			PERSONAL CARE PRODUCTS; WATER TREATMENT PLANTS; MUNICIPAL WASTE-WATER; ENDOCRINE-DISRUPTING CHEMICALS; SOLID-PHASE EXTRACTION; MULTI-RESIDUE ANALYSIS; OFF-LABEL; ANTIHYPERTENSIVE DRUGS; ILLICIT DRUGS; SEWAGE WATER		SCI TOTAL ENVIRON	SCI. TOTAL ENVIRON.	ENGLISH		131	HYBRID	DAUGHTON, CHRISTIAN/0000-0002-0302-7730;	RADARWEG 29, 1043 NX AMSTERDAM, NETHERLANDS	JAN 15	14	AMSTERDAM	23201698	J	ELSEVIER	2013	DAUGHTON, CHRISTIAN/AAK-2299-2021; DAUGHTON, CHRISTIAN/IAP-9844-2023	DAUGHTON, CG (CORRESPONDING AUTHOR), US EPA, DIV ENVIRONM SCI, NATL EXPOSURE RES LAB, 944 EAST HARMON AVE, LAS VEGAS, NV 89119 USA.	ENVIRONMENTAL SCIENCES & ECOLOGY		0048-9697	SCIENCE OF THE TOTAL ENVIRONMENT
PENCHEON D;WIGHT J	PENCHEON, DAVID;WIGHT, JEREMY	ANONYMOUS, 2019, NHS LONG TERM PLAN;ANONYMOUS, 2013, BBC NEWS;ATKINSON S, 2010, CLIN MED, V10, P537, DOI 10.7861/CLINMEDICINE.10-6-537;CHUNG JW, 2009, JAMA-J AM MED ASSOC, V302, P1970, DOI 10.1001/JAMA.2009.1610;EDWARDS N, 2013, NHS BUILDINGS OBSTAC;EUROPEAN COMMISSION, ZER CARB HOSP REN EN;HEALTH CARE WITHOUT HARM, 2019, HLTH CAR CLIM FOOTPR;HOLGATE S., 2016, EVERY BREATH WE TAKE;IPSOS MORI, 201…		M970		UNIVERSITY OF EXETER, EXETER, ENGLAND.;FACULTY OF PUBLIC HEALTH, LONDON, ENGLAND.	UNIVERSITY OF EXETER					2023-07-04		10.1136/bmj.m970	EDITORIAL MATERIAL			1756-1833	D.PENCHEON@EXETER.AC.UK					LA2ET					BMJ-BRIT MED J	BMJ-BRITISH MEDICAL JOURNAL	ENGLISH		25			BRITISH MED ASSOC HOUSE, TAVISTOCK SQUARE, LONDON WC1H 9JR, ENGLAND	MAR 31	3	LONDON	32229478	J	BMJ PUBLISHING GROUP	2020		PENCHEON, D (CORRESPONDING AUTHOR), UNIV EXETER, MED & HLTH SCH, EXETER, DEVON, ENGLAND.	GENERAL & INTERNAL MEDICINE		0959-535X	BMJ-BRITISH MEDICAL JOURNAL
MORRIS K	MORRIS K;	0	Climate change concerns have gained traction with many Canadians and impacted their individual choices. However, as a country, we have repeatedly failed to meet international emission-reduction targets. Setting an ambitious goal of net zero in healthcare may continue the discouraging pattern of missing the mark. This commentary proposes a new approach - identifying practical solutions and measuri…	0	0	CANADIAN INSTITUTE FOR HEALTH INFORMATION, OTTAWA, CANADA.		0	0	0	0	2023-07-10	0	10.12927/hcpap.2020.26374	ARTICLE	0	0	0	0	0	0	0	0	TBD				0	HEALTHC PAP	HEALTHC PAP	ENGLISH	0	0	0	0	TBD	0	0	TBD	0	J	NLM (MEDLINE)	2020	0	TBD	TBD	0	0	HEALTHCARE PAPERS
THOMAS F;DEPLEDGE M	THOMAS, FELICITY;DEPLEDGE, MICHAEL	ALEGRIA M, 2010, CHILD ADOL PSYCH CL, V19, P759, DOI 10.1016/J.CHC.2010.07.001;ANDERSON S., 2009, BRIT SOCIAL ATTITUDE, P155;ASHWORTH M, 2007, J PUBLIC HEALTH-UK, V29, P40, DOI 10.1093/PUBMED/FDL068;BALKRISHNAN R, 2005, MED CARE, V43, P517, DOI 10.1097/01.MLR.0000166617.68751.5F;BENDER BG, 2004, CURR OPIN ALLERGY CL, V4, P191, DOI 10.1097/01.ALL.0000129449.73727.CF;BOSELEY S., 2008, GUARDIAN;BOUN…	RECENT DECADES HAVE WITNESSED A GLOBAL RISE IN THE USE OF MEDICAL PHARMACEUTICALS TO COMBAT DISEASE. HOWEVER, ESTIMATES SUGGEST THAT OVER HALF OF ALL MEDICINES ARE PRESCRIBED, DISPENSED OR SOLD INAPPROPRIATELY, AND THAT HALF OF ALL PATIENTS FAIL TO TAKE THEM AS DIRECTED. BRINGING TOGETHER RESEARCH FROM ACROSS THE MEDICAL, NATURAL AND SOCIAL SCIENCES, THIS PAPER CONSIDERS WHAT WE KNOW ABOUT THE CA…		81	UNIVERSITY OF EXETER, EXETER, ENGLAND.	ROYAL CORNWALL HOSPITAL; UNIVERSITY OF EXETER					2023-07-04	MEDICINE MISUSE; PHARMACEUTICALS; ANTIMICROBIAL RESISTANCE; SOCIAL DETERMINANTS; ENVIRONMENTAL IMPACT	10.1016/j.socscimed.2015.08.028	REVIEW			1873-5347	F.THOMAS@EXETER.AC.UK	87				CV4OE			ADVERSE DRUG-REACTIONS; DICLOFENAC RESIDUES; CARE; DEPRIVATION; PHARMACEUTICALS; CARBAMAZEPINE; NONADHERENCE; PRESCRIPTION; ASSOCIATION; POPULATION		SOC SCI MED	SOC. SCI. MED.	ENGLISH		81	GREEN SUBMITTED	DEPLEDGE, MICHAEL/0000-0002-7216-0439	THE BOULEVARD, LANGFORD LANE, KIDLINGTON, OXFORD OX5 1GB, ENGLAND	OCT	7	OXFORD	26344126	J	PERGAMON-ELSEVIER SCIENCE LTD	2015		THOMAS, F (CORRESPONDING AUTHOR), UNIV EXETER, SCH MED, EUROPEAN CTR ENVIRONM & HUMAN HLTH, KNOWLEDGE SPA,ROYAL CORNWALL HOSP, TRURO TR1 3HD, ENGLAND.	PUBLIC, ENVIRONMENTAL & OCCUPATIONAL HEALTH; BIOMEDICAL SOCIAL SCIENCES		0277-9536	SOCIAL SCIENCE & MEDICINE
SHERMAN J;MCGAIN F;LEM M;MORTIMER F;JONAS W;MACNEILL A	SHERMAN, JODI;MCGAIN, FORBES;LEM, MELISSA;MORTIMER, FRANCES;JONAS, WAYNE B.;MACNEILL, ANDREA J.	AMALBERTI R, 2020, BMJ QUAL SAF, V29, P60, DOI 10.1136/BMJQS-2019-009443;ANONYMOUS, 2019, GLOBAL WARMING 1 5 C;BUCKLEY R, 2019, NAT COMMUN, V10, DOI 10.1038/S41467-019-12631-6;ECKELMAN MJ, 2016, PLOS ONE, V11, DOI 10.1371/JOURNAL.PONE.0157014;EGGER G, 2014, BIOMED RES INT, V2014, DOI 10.1155/2014/731685;EL OMRANI O, 2020, MED TEACH, V42, P1107, DOI 10.1080/0142159X.2020.1796949;ELSHAUG AG, 2017, …		N1323		YALE UNIVERSITY, NEW HAVEN, USA.;WESTERN HEALTH, MELBOURNE, AUSTRALIA.;UNIVERSITY OF MELBOURNE, PARKVILLE, AUSTRALIA.;UNIVERSITY OF SYDNEY, SYDNEY, AUSTRALIA.;UNIVERSITY OF BRITISH COLUMBIA, VANCOUVER, CANADA.;CENTRE FOR SUSTAINABLE HEALTHCARE, OXFORD, ENGLAND.;SAMUELI INTEGRATIVE HEALTH PROGRAMS, CORONA DEL MAR, USA.;GEORGETOWN UNIVERSITY, WASHINGTON, USA.;UNIFORMED SERVICES UNIVERSITY OF THE HE…	YALE UNIVERSITY; UNIVERSITY OF MELBOURNE; UNIVERSITY OF SYDNEY; UNIVERSITY OF BRITISH COLUMBIA; GEORGETOWN UNIVERSITY; UNIFORMED SERVICES UNIVERSITY OF THE HEALTH SCIENCES - USA; UNIVERSITY OF BRITISH COLUMBIA					2023-07-04		10.1136/bmj.n1323	EDITORIAL MATERIAL			1756-1833	JODI.SHERMAN@YALE.EDU					UZ1DH			PLANETARY HEALTH		BMJ-BRIT MED J	BMJ-BRITISH MEDICAL JOURNAL	ENGLISH		27	HYBRID, GREEN PUBLISHED	MACNEILL, ANDREA/0000-0001-6836-0000	BRITISH MED ASSOC HOUSE, TAVISTOCK SQUARE, LONDON WC1H 9JR, ENGLAND	SEP 20	6	LONDON	34544732	J	BMJ PUBLISHING GROUP	2021		SHERMAN, J (CORRESPONDING AUTHOR), YALE SCH MED, DEPT ANESTHESIOL, NEW HAVEN, CT 06510 USA.	GENERAL & INTERNAL MEDICINE		0959-535X	BMJ-BRITISH MEDICAL JOURNAL
CHARLESWORTH K;JAMIESON M	CHARLESWORTH, KATE EMMA;JAMIESON, MAGGIE	ANONYMOUS, 2016, SEC HLTH RET REAL FI;ANONYMOUS, 2015, FUT PRIM CAR CREAT T;BENNY G, 2015, INTERN MED J, V45, P795, DOI 10.1111/IMJ.12828;BOYATZIS R. E., 1998, TRANSFORMING QUALITA;BRAUN V., 2006, QUAL RES PSYCHOL, V3, P77, DOI DOI 10.1191/1478088706QP063OA;CARLSON MC, 2015, ALZHEIMERS DEMENT, V11, P1340, DOI 10.1016/J.JALZ.2014.12.005;CARLSON MC, 2009, J GERONTOL A-BIOL, V64, P1275, DOI 10.1093/…	BACKGROUND DUE TO THE CLIMATE CRISIS, IT IS INCREASINGLY EVIDENT THAT COUNTRIES WILL HAVE TO DECARBONIZE. HEALTHCARE, WHICH HAS A LARGE CARBON FOOTPRINT AND USES VAST QUANTITIES OF RESOURCES, WILL HAVE TO UNDERGO SIGNIFICANT TRANSFORMATION. IN THIS RESEARCH, WE SOUGHT THE IDEAS OF LEADING THINKERS IN THE FIELD, TO ADDRESS THE QUESTION OF HOW HEALTH SYSTEMS CAN PROVIDE HIGH-QUALITY CARE IN A CARBO…		691	UNIVERSITY OF CANBERRA, CANBERRA, AUSTRALIA.	UNIVERSITY OF CANBERRA; UNIVERSITY OF CANBERRA					2023-07-04	CLIMATE CHANGE; DECARBONIZATION; ENVIRONMENTAL SUSTAINABILITY; VALUE; PEOPLE; RELATIONSHIPS	10.1093/pubmed/fdw146	ARTICLE			1741-3850	U3112211@UNI.CANBERRA.EDU.AU	697		UNIVERSITY OF CANBERRA HUMAN RESEARCH ETHICS COMMITTEE [14-231]	THE AUTHORS WOULD LIKE TO ACKNOWLEDGE PROFESSOR RACHEL DAVEY'S AND COLIN BUTLER'S ASSISTANCE IN EDITING THE ARTICLE. ETHICS APPROVAL FOR THIS RESEARCH WAS OBTAINED BY THE UNIVERSITY OF CANBERRA HUMAN RESEARCH ETHICS COMMITTEE (PROJECT NUMBER 14-231).	FS1YM			OUTCOMES; SYSTEM	4	J PUBLIC HEALTH-UK	J. PUBLIC HEALTH	ENGLISH		33	BRONZE	JAMIESON, MAGGIE/0000-0002-3452-9565	GREAT CLARENDON ST, OXFORD OX2 6DP, ENGLAND	DEC	7	OXFORD	28100641	J	OXFORD UNIV PRESS	2017		CHARLESWORTH, KE (CORRESPONDING AUTHOR), UNIV CANBERRA, FAC HLTH, ACTON 2601, AUSTRALIA.	PUBLIC, ENVIRONMENTAL & OCCUPATIONAL HEALTH		1741-3842	JOURNAL OF PUBLIC HEALTH
SCHENK E;JOHNSON S;KELLEY-GUSTAFSON B;TURKEY O	SCHENK E;JOHNSON S;KELLEY-GUSTAFSON B;TURKEY O;	0	The global environmental health and climate crisis is worsening. Health care generates significant greenhouse gases, contributing to climate change, inadvertently harming human health. One contributor is the consumption of many supplies, materials and products, the manufacturing, transportation, use and disposal of which contribute to greenhouse gases. The many waste streams in health care are co…	0	0	PROVIDENCE HEALTH AND SERVICES, RENTON, USA.		0	0	0	0	2023-07-19	0	10.1016/j.jradnu.2022.12.008	REVIEW	0	0	0	0	0	0	0	0	TBD				0	J RADIOL NURS	J RADIOL NURS	ENGLISH	0	0	0	0	TBD	0	0	TBD	0	J	ELSEVIER	2023	0	TBD	TBD	0	0	JOURNAL OF RADIOLOGY NURSING
DAVIES J;SEGLENIEKS R;CAMERON R;KURUVILLA N;GROVE E;SHRIVATHSA A;GROBLER S	DAVIES, JESSICA F.;SEGLENIEKS, RICHARD;CAMERON, ROSE;KURUVILLA, NIKETH A.;GROVE, EMMA M.;SHRIVATHSA, ARCHANA;GROBLER, SOPHIA	ANDERSEN MPS, 2012, J PHYS CHEM A, V116, P5806, DOI 10.1021/JP2077598;AUSTRALIAN TAX OFFICE, 2022, FOR CURR EXCH RAT;BAUER MARK S, 2015, BMC PSYCHOL, V3, P32, DOI 10.1186/S40359-015-0089-9;CAMERON R., 2021, ANZCA B SUMMER, P71;CELLO, 2019, CELLO PRODUCT INFORM, V2, P1;CHAMAS A, 2020, ACS SUSTAIN CHEM ENG, V8, P3494, DOI 10.1021/ACSSUSCHEMENG.9B06635;FRANCIS K, 2017, J WOUND OSTOMY CONT, V44, P374…	HEALTHCARE CONTRIBUTES TO ENVIRONMENTAL HARM. TRAINEE-LED RESEARCH AND AUDIT IN ANAESTHESIA FOR SUSTAINABLE HEALTHCARE (TRA(2)SH) IS AN AUSTRALASIAN NETWORK FOCUSED ON SUSTAINABLE ANAESTHESIA PRACTICE. TRA(2)SH HYPOTHESISED THAT TRAINEE-LED AUDITS ALONGSIDE EDUCATION PRESENTED ON A SCHEDULED NATIONAL DAY, CALLED OPERATION CLEAN UP, CAN IMPROVE ENGAGEMENT WITH SUSTAINABILITY INITIATIVES. THIS PAPE…		88	AUSTIN HEALTH, HEIDELBERG, AUSTRALIA.;UNIVERSITY OF MELBOURNE, PARKVILLE, AUSTRALIA.;WESTERN HEALTH, MELBOURNE, AUSTRALIA.;AUCKLAND CITY HOSPITAL, AUCKLAND, NEW ZEALAND.;MERCY HEALTH, HOUSTON, USA.;CANBERRA HEALTH SERVICES, CANBERRA, AUSTRALIA.;WEST MORETON HEALTH, IPSWICH, AUSTRALIA.;FIONA STANLEY FREMANTLE HOSPITAL GROUPS, PERTH, AUSTRALIA.	AUSTIN RESEARCH INSTITUTE; FLOREY INSTITUTE OF NEUROSCIENCE & MENTAL HEALTH; UNIVERSITY OF MELBOURNE; AUCKLAND CITY HOSPITAL					2023-07-19	CLIMATE CHANGE; SUSTAINABILITY; ENVIRONMENT; IMPLEMENTATION SCIENCE; DESFLURANE; ABSORBENT UNDERPADS; BLUEYS; DRUG TRAYS; ECO-LEADERSHIP	10.1177/0310057X221102469	ARTICLE	JAN 2023		1448-0271	SOPHIA.GROBLER@UNIMELB.EDU.AU	95				9O9ZF			LIFE-CYCLE ASSESSMENT; ENVIRONMENTAL COSTS; POLYETHYLENE; SEVOFLURANE	2	ANAESTH INTENS CARE	ANAESTH. INTENSIVE CARE	ENGLISH		33		, ROSE/0000-0003-0077-7701; GROBLER, SOPHIA/0000-0002-9838-7439; SEGLENIEKS, RICHARD/0000-0003-3470-2273	1 OLIVERS YARD, 55 CITY ROAD, LONDON EC1Y 1SP, ENGLAND	MAR	8	LONDON	36721955	J	SAGE PUBLICATIONS LTD	2023		GROBLER, S (CORRESPONDING AUTHOR), UNIV MELBOURNE, DEPT CRIT CARE, GRATTAN ST, PARKVILLE, VIC 3010, AUSTRALIA.	ANESTHESIOLOGY; GENERAL & INTERNAL MEDICINE		0310-057X	ANAESTHESIA AND INTENSIVE CARE
TARRANT C;COLMAN A;CHATTOE-BROWN E;JENKINS D;MEHTAR S;PERERA N;KROCKOW E	TARRANT, C.;COLMAN, A. M.;CHATTOE-BROWN, E.;JENKINS, D. R.;MEHTAR, S.;PERERA, N.;KROCKOW, E. M.	ANOMALY J, 2013, J MED ETHICS, V39, P752, DOI 10.1136/MEDETHICS-2012-101160;ANONYMOUS, 2018, PLASTIC BOTTLE BAN G;ANONYMOUS, 2017, TELEGRAPH CO UK;ARASON VA, 1996, BMJ-BRIT MED J, V313, P387;ASANTE KP, 2017, BMC HEALTH SERV RES, V17, DOI 10.1186/S12913-017-2365-2;ASHIRU-OREDOPE D, 2012, J ANTIMICROB CHEMOTH, V67, PI51, DOI 10.1093/JAC/DKS202;BALLIET D, 2013, PSYCHOL BULL, V139, P1090, DOI 10.1037…	BACKGROUND: ANTIMICROBIAL RESISTANCE (AMR) IS ONE OF THE GREATEST THREATS IN 21ST CENTURY MEDICINE. AMR HAS BEEN CHARACTERIZED AS A SOCIAL DILEMMA. A FAMILIAR VERSION DESCRIBES THE SITUATION IN WHICH A COLLECTIVE RESOURCE (IN THIS CASE, ANTIBIOTIC EFFICACY) IS EXHAUSTED DUE TO OVER-EXPLOITATION. THE DILEMMA ARISES BECAUSE INDIVIDUALS ARE MOTIVATED TO MAXIMIZE INDIVIDUAL PAYOFFS, ALTHOUGH THE COLL…		1356	UNIVERSITY OF LEICESTER, LEICESTER, ENGLAND.;UNIVERSITY HOSPITAL LEICESTER NHS TRUST, LEICESTER, ENGLAND.;STELLENBOSCH UNIVERSITY, CAPETOWN, SOUTH AFRICA.	UNIVERSITY OF LEICESTER; UNIVERSITY OF LEICESTER; UNIVERSITY OF LEICESTER; UNIVERSITY HOSPITALS OF LEICESTER NHS TRUST; UNIVERSITY OF LEICESTER; STELLENBOSCH UNIVERSITY; STELLENBOSCH UNIVERSITY					2023-07-04	ANTIMICROBIAL STEWARDSHIP; BACTERIAL; CHOICE BEHAVIOUR; DRUG RESISTANCE; HEALTH RESOURCES; HUMANS; PRESCRIBING; SOCIAL DILEMMA	10.1016/j.cmi.2019.03.008	REVIEW			1469-0691	CCP3@LE.AC.UK	1363		GLOBAL CHALLENGES RESEARCH FUND - ECONOMIC AND SOCIAL RESEARCH COUNCIL (ESRC) ON BEHALF OF THE RESEARCH COUNCILS UK (RCUK) [ES/P004784/1]; ESRC [ES/P004784/1] FUNDING SOURCE: UKRI	THIS RESEARCH WAS FUNDED BY THE GLOBAL CHALLENGES RESEARCH FUND-GRANT NO. ES/P004784/1 AWARDED BY THE ECONOMIC AND SOCIAL RESEARCH COUNCIL (ESRC) ON BEHALF OF THE RESEARCH COUNCILS UK (RCUK).	JH3QX			ANTIMICROBIAL STEWARDSHIP; HEALTH-CARE; CLIMATE-CHANGE; SELF-INTEREST; RESISTANCE; TRAGEDY; PERFORMANCE; VACCINATION; RESPONSIBILITY; INTERVENTIONS	11	CLIN MICROBIOL INFEC	CLIN. MICROBIOL. INFECT.	ENGLISH		88	GREEN PUBLISHED, HYBRID	COLMAN, ANDREW M./0000-0003-0499-3479; COLMAN, ANDREW M./0000-0003-0499-3479; JENKINS, DAVID/0000-0001-9108-6126; TARRANT, CAROLYN/0000-0001-7356-5342	THE BOULEVARD, LANGFORD LANE, KIDLINGTON, OXFORD OX5 1GB, OXON, ENGLAND	NOV	8	OXFORD	30910716	J	ELSEVIER SCI LTD	2019	COLMAN, ANDREW M./CBO-8743-2022; COLMAN, ANDREW M./A-3322-2008	TARRANT, C (CORRESPONDING AUTHOR), UNIV LEICESTER, LEICESTER LE1 7RH, LEICS, ENGLAND.	INFECTIOUS DISEASES; MICROBIOLOGY		1198-743X	CLINICAL MICROBIOLOGY AND INFECTION
BARRATT A;MCGAIN F	BARRATT, ALEXANDRA;MCGAIN, FORBES	AHN HS, 2015, NEW ENGL J MED, V373, P2389, DOI 10.1056/NEJMC1507622;ANONYMOUS, 2021, LANCET, V397, P71, DOI 10.1016/S0140-6736(20)32579-4;BARRACLOUGH KA, 2020, NAT REV NEPHROL, V16, P257, DOI 10.1038/S41581-019-0245-1;BELL K, 2021, J HYPERTENS, V39, P236, DOI 10.1097/HJH.0000000000002614;BELL KJL, 2019, ANN INTERN MED, V170, P259, DOI 10.7326/M18-2645;BLEYER A, 2012, NEW ENGL J MED, V367, P1998, …		N2407		UNIVERSITY OF SYDNEY, SYDNEY, AUSTRALIA.;WESTERN HEALTH, MELBOURNE, AUSTRALIA.;UNIVERSITY OF MELBOURNE, PARKVILLE, AUSTRALIA.	UNIVERSITY OF SYDNEY; UNIVERSITY OF MELBOURNE; UNIVERSITY OF SYDNEY					2023-07-04		10.1136/bmj.n2407	EDITORIAL MATERIAL			1756-1833	ALEXANDRA.BARRATT@SYDNEY.EDU.AU					WI5WB			THYROID-CANCER EPIDEMIC; SUSTAINABILITY		BMJ-BRIT MED J	BMJ-BRITISH MEDICAL JOURNAL	ENGLISH		25	BRONZE	BARRATT, ALEXANDRA/0000-0002-2561-3319	BRITISH MED ASSOC HOUSE, TAVISTOCK SQUARE, LONDON WC1H 9JR, ENGLAND	OCT 4	2	LONDON	34607810	J	BMJ PUBLISHING GROUP	2021	BARRATT, ALEXANDRA/A-7349-2011	BARRATT, A (CORRESPONDING AUTHOR), UNIV SYDNEY, WISER HEALTHCARE & SCH PUBL HLTH, SYDNEY, NSW, AUSTRALIA.	GENERAL & INTERNAL MEDICINE		0959-535X	BMJ-BRITISH MEDICAL JOURNAL
BERNSTEIN A;STEVENS K;KOH H	BERNSTEIN, AARON S.;STEVENS, KRISTIN L.;KOH, HOWARD K.	ANONYMOUS, 2018, US DEP HLTH HUMAN SE;ARNDT D., 2022, CLIMATEGOV DATA BLOG;BOLNICK HJ, 2020, LANCET PUBLIC HEALTH, V5, PE525, DOI 10.1016/S2468-2667(20)30203-6;BUONOCORE JJ, 2019, ENVIRON RES LETT, V14, DOI 10.1088/1748-9326/AB49BC;CENTERS FOR DISEASE CONTROL AND PREVENTION, 2014, 40 PERC ANN DEATHS E;ECKELMAN MJ, 2020, HEALTH AFFAIR, V39, P2071, DOI 10.1377/HLTHAFF.2020.01247;FLORES AB, 2020, IN…			419	HARVARD UNIVERSITY, CAMBRIDGE, USA.;BOSTON CHILDRENS HOSPITAL, BOSTON, USA.;AMERICARES, STAMFORD, USA.	HARVARD UNIVERSITY; HARVARD T.H. CHAN SCHOOL OF PUBLIC HEALTH; HARVARD UNIVERSITY; BOSTON CHILDREN'S HOSPITAL; HARVARD UNIVERSITY; HARVARD T.H. CHAN SCHOOL OF PUBLIC HEALTH					2023-07-04		10.1001/jama.2022.12404	EDITORIAL MATERIAL	JUL 2022		1538-3598	AARON_BERNSTEIN@HMS.HARVARD.EDU	420				3U1CS			POLLUTION	5	JAMA-J AM MED ASSOC	JAMA-J. AM. MED. ASSOC.	ENGLISH		10			330 N WABASH AVE, STE 39300, CHICAGO, IL 60611-5885 USA	AUG 2	2	CHICAGO	35834232	J	AMER MEDICAL ASSOC	2022		BERNSTEIN, AS (CORRESPONDING AUTHOR), HARVARD TH CHAN SCH PUBL HLTH, CTR CLIMATE HLTH & GLOBAL ENVIRONM, 401 PK DR,FOURTH FLOOR WEST, BOSTON, MA 02215 USA.	GENERAL & INTERNAL MEDICINE		0098-7484	JAMA-JOURNAL OF THE AMERICAN MEDICAL ASSOCIATION
SPOYALO K;LALANDE A;RIZAN C;PARK S;SIMONS J;DAWE P;BROWN C;LILLYWHITE R;MACNEILL A	SPOYALO K;LALANDE A;RIZAN C;PARK S;SIMONS J;DAWE P;BROWN C; LILLYWHITE R; MACNEILL A;	0	OBJECTIVE: To characterise the extent of unnecessary care in general surgery inpatients using a triple bottom line approach. DESIGN: Patients with uncomplicated acute surgical conditions were retrospectively evaluated for unnecessary bloodwork according to the triple bottom line, quantifying the impacts on patients, healthcare costs and greenhouse gas emissions. The carbon footprint of common lab…	0	0	UNIVERSITY OF BRITISH COLUMBIA, VANCOUVER, CANADA.;BRIGHTON AND SUSSEX MEDICAL SCHOOL, BRIGHTON, ENGLAND.;UNIVERSITY OF WARWICK, COVENTRY, ENGLAND.		0	0	0	0	2023-07-19	0	10.1136/bmjoq-2023-002316	ARTICLE	0	0	0	0	0	0	0	0	TBD				0	BMJ OPEN QUAL	BMJ OPEN QUAL	ENGLISH	0	0	0	0	TBD	0	0	TBD	0	J	NLM (MEDLINE)	2023	0	TBD	TBD	0	0	BMJ OPEN QUALITY
GARCIA-BLASCO C;DOMINGO-ECHABURU S;ORIVE G;LERTXUNDI U	GARCIA-BLASCO C;DOMINGO-ECHABURU S;ORIVE G;LERTXUNDI U;	0	One of the most commonly used drugs to treat head lice is permethrin. This drug is also frequently used in veterinary medicine as a pet parasiticide, while its use as a plant protection agent is now restricted because of its ecotoxicity. This substance has been included as a priority substance in the proposal of the European Water Framework Directive and consequently, Environmental Quality Standa…	0	0	UNIVERSITY OF THE BASQUE COUNTRY, VITORIA-GASTEIZ, SPAIN.;OSAKIDETZA BASQUE HEALTH SERVICE, BILBAO, SPAIN.;BIOMEDICAL RESEARCH NETWORKING CENTRE IN BIOENGINEERING, VITORIA-GASTEIZ, SPAIN.;UNIVERSITY INSTITUTE FOR REGENERATIVE MEDICINE AND ORAL IMPLANTOLOGY, VITORIA, SPAIN.;BIOARABA, VITORIA-GASTEIZ, SPAIN.		0	0	0	0	2023-07-19	0	10.1016/j.scp.2023.101142	EDITORIAL MATERIAL	0	0	0	0	0	0	0	0	TBD				0	SUSTAIN CHEM PHARM	SUSTAIN CHEM PHARM	ENGLISH	0	0	0	0	TBD	0	0	TBD	0	J	ELSEVIER	2023	0	TBD	TBD	0	0	SUSTAINABLE CHEMISTRY AND PHARMACY
DICKSON K;COOPER K;GARDINER M	DICKSON, KATHRYN;COOPER, KERRI;GARDINER, MATTHEW D.	GROVE A., 2016, HLTH SYST POLICY RES, V3, P15;HAINES A, 2006, LANCET, V367, P2101, DOI 10.1016/S0140-6736(06)68933-2;NHS, 2020, DEL NET ZER NAT HLTH;PACHAURI RK, 2014, 2014 IEEE STUDENTS' CONFERENCE ON ELECTRICAL, ELECTRONICS AND COMPUTER SCIENCE (SCEECS);PUROHIT AMY, 2021, FUTURE HEALTHC J, V8, PE85, DOI 10.7861/FHJ.2020-0080;SUARATO G, 2018, FRONT BIOENG BIOTECH, V6, DOI 10.3389/FBIOE.2018.0013…		17531934221096786	979	UNIVERSITY HOSPITAL BIRMINGHAM, BIRMINGHAM, ENGLAND.;IMPERIAL COLLEGE HEALTHCARE NHS FOUNDATION TRUST, LONDON, ENGLAND.;FRIMLEY HEALTH NHS FOUNDATION TRUST, SLOUGH, ENGLAND.;UNIVERSITY OF OXFORD, OXFORD, ENGLAND.	RLUK- RESEARCH LIBRARIES UK; UNIVERSITY OF BIRMINGHAM; RLUK- RESEARCH LIBRARIES UK; IMPERIAL COLLEGE LONDON; RLUK- RESEARCH LIBRARIES UK; UNIVERSITY OF OXFORD					2023-07-19		10.1177/17531934221096786	ARTICLE	MAY 2022		2043-6289	KATIE.E.DICKSON@GMAIL.COM	982				5B6OF				9	J HAND SURG-EUR VOL	J. HAND SURG.-EUR. VOL.	ENGLISH		9			1 OLIVERS YARD, 55 CITY ROAD, LONDON EC1Y 1SP, ENGLAND	OCT	4	LONDON	35502001	J	SAGE PUBLICATIONS LTD	2022		DICKSON, K (CORRESPONDING AUTHOR), UNIV HOSP BIRMINGHAM, DEPT PLAST SURG, BIRMINGHAM, W MIDLANDS, ENGLAND.	ORTHOPEDICS; SURGERY		1753-1934	JOURNAL OF HAND SURGERY-EUROPEAN VOLUME
MILOVAC T	MILOVAC, THOMAS	ANONYMOUS, 1971, BIOETHICS BRIDGE FUT;BERG CECILIA, 2012, ACTA VET SCAND, V54, PS13, DOI 10.1186/1751-0147-54-S1-S13, DOI 10.1186/1751-0147-54-S1-S13;CUTHBERT R, 2007, BIOL LETTERS, V3, P90, DOI 10.1098/RSBL.2006.0554;EHRLICH PR, 2009, J BIOETHIC INQ, V6, P417, DOI 10.1007/S11673-009-9197-7;GAO ZY, 2019, J CLEAN PROD, V223, P94, DOI 10.1016/J.JCLEPRO.2019.03.092;IRVINE R, 2009, J BIOETHIC INQ, V6…	PHARMACEUTICALS ARE PRESENT IN VARIOUS WATER SOURCES USED BY WILDLIFE AND AS DRINKING WATER FOR HUMANS. RESEARCH SHOWS THAT CERTAIN PHARMACEUTICALS, SOLD OVER THE COUNTER AND BY PRESCRIPTION ONLY, CAN HARM WILDLIFE. MOREOVER, THE HUMAN INGESTION OF WATER CONTAMINATED BY POLYPHARMACY PRESENTS A POTENTIAL CAUSE FOR CONCERN FOR HUMAN HEALTH. DESPITE THE WIDE SCOPE OF THIS PROBLEM, ENVIRONMENTAL BIOE…		245	UNIVERSITY OF WATERLOO, WATERLOO, CANADA.	UNIVERSITY OF WATERLOO					2023-07-11	ENVIRONMENTAL BIOETHICS; PHARMACEUTICALS; SUSTAINABLE HEALTHCARE; ENVIRONMENTAL HEALTH; WATER CONTAMINATION	10.1007/s10912-022-09774-x	ARTICLE	DEC 2022		1573-3645	TMILOVAC@UWATERLOO.CA	250				F6MR7			HEALTH-CARE; EMISSIONS; INDUSTRY; ETHICS	2	J MED HUMANIT	J. MED. HUMANIT.	ENGLISH		29	BRONZE, GREEN PUBLISHED		ONE NEW YORK PLAZA, SUITE 4600, NEW YORK, NY, UNITED STATES	JUN	6	NEW YORK	36564672	J	SPRINGER	2023		MILOVAC, T (CORRESPONDING AUTHOR), UNIV WATERLOO, DEPT PHILOSOPHY, 200 UNIV AVE W, WATERLOO, ON N2L 3G1, CANADA.	ARTS & HUMANITIES - OTHER TOPICS		1041-3545	JOURNAL OF MEDICAL HUMANITIES
AFANASJEVA J;GRUENBERG K	AFANASJEVA, JANNA;GRUENBERG, KATHERINE	ABBASI GHALIB, 2017, HOSP PHARM, V52, P60, DOI 10.1310/HPJ5201-60;ABRONS J, 2010, J AM PHARM ASSOC, V50, P169, DOI 10.1331/JAPHA.2010.09208;BATES C, 2011, J UROLOGY, V185, P551, DOI 10.1016/J.JURO.2010.09.088;BEAN TG, 2016, ENVIRON MANAGE, V58, P707, DOI 10.1007/S00267-016-0728-9;BEMBEN NM, 2016, PHARMACOTHERAPY, V36, P774, DOI 10.1002/PHAR.1776;CENTERS FOR DISEASE CONTROL AND PREVENTION, NIOSH L…	AS THE AWARENESS ABOUT THE NEGATIVE EFFECTS OF DISPOSED MEDICATIONS ON THE ENVIRONMENT INCREASES, PHARMACISTS AND PHARMACY ADMINISTRATORS MUST BE AWARE OF POTENTIAL WASTE MINIMIZATION STRATEGIES TO IMPLEMENT IN COMMUNITY AND HOSPITAL PHARMACIES. EDUCATION ON APPROPRIATE DISPOSAL OF DIFFERENT TYPES OF MEDICATIONS IS THE KEY INTERVENTION FOR ALL PHARMACY SETTINGS. OTHER INTERVENTIONS INCLUDE MEDICA…	100164		UNIVERSITY OF ILLINOIS, CHICAGO, USA.;UNIVERSITY OF CALIFORNIA, BERKELEY, USA.	UNIVERSITY OF ILLINOIS SYSTEM; UNIVERSITY OF ILLINOIS CHICAGO; UNIVERSITY OF ILLINOIS CHICAGO HOSPITAL; UNIVERSITY OF CALIFORNIA SYSTEM; UNIVERSITY OF CALIFORNIA SAN FRANCISCO					2023-07-04		10.1016/j.scp.2019.100164	REVIEW			2352-5541	AFANA@UIC.EDU					IY2DU			UNUSED MEDICATIONS; PHARMACEUTICAL RESIDUES; DISPOSAL PRACTICES; ORAL CHEMOTHERAPY; ANTICANCER DRUGS; WATER TREATMENT; EMISSIONS; PATTERNS; SYSTEM; AGENTS		SUSTAIN CHEM PHARM	SUSTAIN. CHEM. PHARM.	ENGLISH		54			RADARWEG 29, 1043 NX AMSTERDAM, NETHERLANDS	SEP	5	AMSTERDAM		J	ELSEVIER	2019	GRUENBERG, KATHERINE/AFK-2452-2022; GRUENBERG, KATHERINE/AAF-9695-2022	AFANASJEVA, J (CORRESPONDING AUTHOR), UNIV ILLINOIS, COLL PHARM, DRUG INFORMAT GRP, 833 S WOOD ST B12, CHICAGO, IL 60612 USA.	CHEMISTRY; SCIENCE & TECHNOLOGY - OTHER TOPICS; ENVIRONMENTAL SCIENCES & ECOLOGY			SUSTAINABLE CHEMISTRY AND PHARMACY
REDVERS N;WRIGHT K;HARTMANN-BOYCE J;TONKIN-CRINE S	REDVERS N;WRIGHT K;HARTMANN-BOYCE J;TONKIN-CRINE S;	0	Health professionals are increasingly called to become partners in planetary health. Using patient-planetary health (P-PH) co-benefit prescribing framing, we did a mixed methods systematic review to identify barriers and facilitators to adopting P-PH co-benefit prescribing by physicians and mapped these onto the Capability, Opportunity, Motivation, and Behaviour (COM-B) model and Theoretical Doma…	0	0	UNIVERSITY OF WESTERN ONTARIO, LONDON, CANADA.;UNIVERSITY OF OXFORD, OXFORD, ENGLAND.;UNIVERSITY OF WATERLOO, WATERLOO, CANADA.		0	0	0	0	2023-07-19	0	10.1016/S2542-5196%2823%2900050-5	REVIEW	0	0	0	0	0	0	0	0	TBD				0	LANCET PLANET HEALTH	LANCET PLANET HEALTH	ENGLISH	0	0	0	0	TBD	0	0	TBD	0	J	ELSEVIER	2023	0	TBD	TBD	0	0	THE LANCET PLANETARY HEALTH
MOLOO H;MACNEILL A	MOLOO, HUSEIN;MACNEILL, ANDREA	ANONYMOUS, IPCC 6 ASSESSMENT RE;BROWNLEE S, 2017, LANCET, V390, P156, DOI 10.1016/S0140-6736(16)32585-5;HOWARD C, 2020, LANCET PLANET HEALTH, V4, PE372, DOI 10.1016/S2542-5196(20)30200-X;MACNEILL AJ, 2021, LANCET PLANET HEALTH, V5, PE66, DOI 10.1016/S2542-5196(21)00005-X;MORTIMER FRANCES, 2018, FUTURE HEALTHC J, V5, P88, DOI 10.7861/FUTUREHOSP.5-2-88;RIZAN C, 2020, ANN SURG, V272, P986, DOI 10.10…			6	UNIVERSITY OF OTTAWA, OTTAWA, CANADA.;OTTAWA HOSPITAL RESEARCH INSTITUTE, OTTAWA, CANADA.;UNIVERSITY OF BRITISH COLUMBIA, VANCOUVER, CANADA.	UNIVERSITY OF OTTAWA; UNIVERSITY OF OTTAWA; OTTAWA HOSPITAL RESEARCH INSTITUTE; UNIVERSITY OF BRITISH COLUMBIA					2023-07-19		10.1097/DCR.0000000000002322	EDITORIAL MATERIAL			1530-0358	HMOLOO@TOH.ON.CA	7				1D7GY				1	DIS COLON RECTUM	DIS. COLON RECTUM	ENGLISH		9			TWO COMMERCE SQ, 2001 MARKET ST, PHILADELPHIA, PA 19103 USA	JAN	2	PHILADELPHIA	34784319	J	LIPPINCOTT WILLIAMS & WILKINS	2022		MOLOO, H (CORRESPONDING AUTHOR), OTTAWA HOSP, SURG, 501 SMYTH RD, OTTAWA, ON K1H 8L6, CANADA.	GASTROENTEROLOGY & HEPATOLOGY; SURGERY		0012-3706	DISEASES OF THE COLON & RECTUM
BLACK J	BLACK J;	0	Background. How can psychiatrists best provide care in complex, sometimes overwhelming disasters? COVID-19 strained every aspect of health care to the breaking point, from finances to pharmaceutical supply lines. We can expect more challenges to prescribing in the future, as shown by recent hurricanes in Puerto Rico, fires in California, and ice storms in Texas. When medications become scarce or …	0	0	UNIVERSITY OF MINNESOTA, MINNEAPOLIS, USA.		0	0	0	0	2023-07-09	0	10.1017/S1092852922000414	MEETING ABSTRACT	0	0	0	0	0	0	0	0	TBD				0	CNS SPECTR	CNS SPECTR	ENGLISH	0	0	0	0	TBD	0	0	TBD	0	J	CAMBRIDGE UNIVERSITY PRESS	2022	0	TBD	TBD	0	0	CNS SPECTRUMS
HALE I;MCKEEN K	HALE, ILONA;MCKEEN, KATHARINE	CANADIAN INSTITUTE FOR HEALTH INFORMATION, 2017, UNN CAR CAN;CHOOSING WISELY CANADA, CHOOS WIS CAN REC;MORTIMER F, 2010, CLIN MED, V10, P110, DOI 10.7861/CLINMEDICINE.10-2-110;MULLEY A., 2012, PATIENTS PREFERENCES;SHERMAN J, 2021, BMJ-BRIT MED J, V374, DOI 10.1136/BMJ.N1323;TENNISON I, 2021, LANCET PLANET HEALTH, V5, PE84, DOI 10.1016/S2542-5196(20)30271-0			143	COUNCIL HEALTH PROMOTION, PHILADELPHIA, USA.						2023-07-21			EDITORIAL MATERIAL					U36				F3FM1				4	B C MED J	B. C. MED. J.	ENGLISH		6			115-1665 W BROADWAY, VANCOUVER, BC V6J 5A4, CANADA	MAY	2	VANCOUVER		J	BRITISH COLUMBIA MEDICAL ASSOCIATION	2023		HALE, I (CORRESPONDING AUTHOR), COUNCIL HLTH PROMOT, PHILADELPHIA, PA 19102 USA.	GENERAL & INTERNAL MEDICINE		0007-0556	BRITISH COLUMBIA MEDICAL JOURNAL
AGBAFE V;BERLIN N;BUTLER C;HAWK E;OFFODILE A	AGBAFE, VICTOR;BERLIN, NICHOLAS L.;BUTLER, CHARLES E.;HAWK, ERNEST;OFFODILE, ANAEZE C., II	ABDUL F., 2015, J ARCHITECT ENG TECH, V5, P160;ANTHONY CA, 2017, INFECT CONT HOSP EP, V38, P809, DOI 10.1017/ICE.2017.84;ANTUNEZ AG, 2019, JAMA SURG, V154, P971, DOI 10.1001/JAMASURG.2019.2309;ASFAW SH., 2021, J CLIM CHANG HLTH, V4, P100076, DOI 10.1016/J.JOCLIM.2021.100076, DOI 10.1016/J.JOCLIM.2021.100076;BAIK SH, 2008, SURG ENDOSC, V22, P1601, DOI 10.1007/S00464-008-9752-Z;BRIGGS S, 2021, LANC…	@VICTORAGBAFE @NICKBERLIN_MD @ANAEZE_OFFODILE @MDANDERSONNEWS LAY OUT A BROAD FRAMEWORK FOR EMBEDDING CLIMATE CHANGE SENSITIVITY IN SURGICAL ONCOLOGY PRACTICE. LEVERS FOR CHANGE ARE: UPDATING THE OPERATING ROOM (OR) BUILT ENVIRONMENT, GREENING THE OR SUPPLY CHAIN, LIMITING WASTEFUL PRACTICE, AND RE-ENGINEERING CARE DELIVERY.		1976	UNIVERSITY OF MICHIGAN, ANN ARBOR, USA.;UNIVERSITY OF TEXAS MD ANDERSON CANCER CENTER, HOUSTON, USA.;RICE UNIVERSITY, HOUSTON, USA.	UNIVERSITY OF MICHIGAN SYSTEM; UNIVERSITY OF MICHIGAN; UNIVERSITY OF MICHIGAN SYSTEM; UNIVERSITY OF MICHIGAN; UNIVERSITY OF TEXAS SYSTEM; UTMD ANDERSON CANCER CENTER; UNIVERSITY OF TEXAS SYSTEM; UTMD ANDERSON CANCER CENTER; RICE UNIVERSITY					2023-07-04		10.1200/JCO.21.02581	EDITORIAL MATERIAL			1527-7755	ACOFFODILE@MDANDERSON.ORG	+				2O4PO			ENVIRONMENTAL-IMPACT; UNITED-STATES; HEALTH; COST	18	J CLIN ONCOL	J. CLIN. ONCOL.	ENGLISH		49	BRONZE	BUTLER, CHARLES/0000-0002-0994-3289; AGBAFE, VICTOR/0000-0002-6677-221X; BERLIN, NICHOLAS/0000-0002-1026-7011	TWO COMMERCE SQ, 2001 MARKET ST, PHILADELPHIA, PA 19103 USA	JUN 20	5	PHILADELPHIA	35333584	J	LIPPINCOTT WILLIAMS & WILKINS	2022	BUTLER, CHARLES/GOH-1645-2022	OFFODILE, AC (CORRESPONDING AUTHOR), UNIV TEXAS MD ANDERSON CANC CTR, 1220 HOLCOMBE BLVD,UNIT 1258, HOUSTON, TX 77030 USA.	ONCOLOGY		0732-183X	JOURNAL OF CLINICAL ONCOLOGY
WHITE S;SHELTON C;GELB A;LAWSON C;MCGAIN F;MURET J;SHERMAN J	WHITE, S. M.;SHELTON, C. L.;GELB, A. W.;LAWSON, C.;MCGAIN, F.;MURET, J.;SHERMAN, J. D.	AMERICAN SOCIETY OF ANESTHESIOLOGISTS, 2020, GREEN OP ROOM PER AR;ANDERSEN MPS, 2010, BRIT J ANAESTH, V105, P760, DOI 10.1093/BJA/AEQ259;ANDERSEN MPS, 2012, ANESTH ANALG, V114, P1081, DOI 10.1213/ANE.0B013E31824D6150;ANONYMOUS, CARE CARBON ROAD SUS;ASSOCIATION OF ANAESTHETISTS, ENV SUSTAINABILITY C;AUSTRALIA AND NEW ZEALAND COLLEGE OF ANAESTHETISTS, 2019, STAT ENV SUST AN PAI;CAMPBELL M, 2015, BJ…	THE EARTH'S MEAN SURFACE TEMPERATURE IS ALREADY APPROXIMATELY 1.1 DEGREES C HIGHER THAN PRE-INDUSTRIAL LEVELS. EXCEEDING A MEAN 1.5 DEGREES C RISE BY 2050 WILL MAKE GLOBAL ADAPTATION TO THE CONSEQUENCES OF CLIMATE CHANGE LESS POSSIBLE. TO PROTECT PUBLIC HEALTH, ANAESTHESIA PROVIDERS NEED TO REDUCE THE CONTRIBUTION THEIR PRACTICE MAKES TO GLOBAL WARMING. WE CONVENED A WORKING GROUP OF 45 ANAESTHES…		201	UNIVERSITY HOSPITAL SUSSEX NHS FOUNDATION TRUST, BRIGHTON, ENGLAND.;MANCHESTER UNIVERSITY NHS FOUNDATION TRUST, MANCHESTER, ENGLAND.;UNIVERSITY LANCASTER, LANCASTER, ENGLAND.;UNIVERSITY OF CALIFORNIA, BERKELEY, USA.;ROYAL VICTORIA INFIRMARY, NEWCASTLE UPON TYNE, ENGLAND.;WESTERN HEALTH, MELBOURNE, AUSTRALIA.;UNIVERSITY OF MELBOURNE, PARKVILLE, AUSTRALIA.;PARIS SCIENCES AND LETTRES RESEARCH UNIVER…	WYTHENSHAWE HOSPITAL NHS FOUNDATION TRUST; WYTHENSHAWE HOSPITAL; N8 RESEARCH PARTNERSHIP; LANCASTER UNIVERSITY; UNIVERSITY OF CALIFORNIA SYSTEM; UNIVERSITY OF CALIFORNIA SAN FRANCISCO; N8 RESEARCH PARTNERSHIP; NEWCASTLE UNIVERSITY - UK; N8 RESEARCH PARTNERSHIP; NEWCASTLE UNIVERSITY - UK; UNIVERSITY OF MELBOURNE; UDICE-FRENCH RESEARCH UNIVERSITIES; UNIVERSITE PSL; UNICANCER; INSTITUT CURIE; UDICE-…	ANAESTHESIOLOGISTS GLOBAL WORKING				2023-07-04	ANAESTHESIA; CARBON; CLIMATE CHANGE; CONSENSUS; ENVIRONMENT; SUSTAINABILITY	10.1111/anae.15598	ARTICLE	NOV 2021		1365-2044	STUART.WHITE6@NHS.NET	212		ANZCA; ANZ COLLEGE OF INTENSIVE CARE MEDICINE	THE AUTHORS ACKNOWLEDGE THE KIND CONTRIBUTIONS OF M. KIROV, C. LU, F. MARTIN, D. PRATO AND P. YAZBECK. AG IS THE PRESIDENT OF THE WORLD FEDERATION OF SOCIETIES OF ANAESTHESIOLOGISTS AND A CONSULTANT FOR MASIMO, INC. AND HAISCO PHARMACEUTICALS; FM HAS RECEIVED COMPETITIVE GRANTS FROM ANZCA AND ANZ COLLEGE OF INTENSIVE CARE MEDICINE FOR ENVIRONMENTAL SUSTAINABILITY RESEARCH AND IS A MEMBER OF DOCTO…	YC7HX			LIFE-CYCLE ASSESSMENT; GREENHOUSE-GAS EMISSIONS; GIONAL ANESTHESIA; CLIMATE-CHANGE; IMPACT	2	ANAESTHESIA	ANAESTHESIA	ENGLISH		77	HYBRID, GREEN PUBLISHED	SHELTON, CLIFFORD L/0000-0002-8438-398X; SONDEKOPPAM, RAKESH/0000-0003-1132-9066; WHITE, STUART/0000-0002-0258-8210	111 RIVER ST, HOBOKEN 07030-5774, NJ USA	FEB	12	HOBOKEN	34724710	J	WILEY	2022	MCCLAIN, CRAIG DAVID/IST-7855-2023; SHELTON, CLIFFORD L/I-1536-2014; SONDEKOPPAM, RAKESH/IAN-7303-2023	WHITE, SM (CORRESPONDING AUTHOR), UNIV HOSP SUSSEX NHS FDN TRUST, DEPT ANAESTHESIA, BRIGHTON, E SUSSEX, ENGLAND.	ANESTHESIOLOGY		0003-2409	ANAESTHESIA
WOOLEN S;KIM C;HERNANDEZ A;BECKER A;MARTIN A;KUOY E;PEVEC W;TUTTON S	WOOLEN, SEAN A.;KIM, CHRISTINE J.;HERNANDEZ, ANDREW M.;BECKER, AMY;MARTIN, ALASTAIR J.;KUOY, EDWARD;PEVEC, WILLIAM C.;TUTTON, SEAN	AHMED S, 2019, REV ENVIRON HEALTH, V34, P427, DOI 10.1515/REVEH-2019-0003;ALSHQAQEEQ F, 2020, RESOUR CONSERV RECY, V155, DOI 10.1016/J.RESCONREC.2019.104657;BARRETT B, 2015, PREV MED, V70, P69, DOI 10.1016/J.YPMED.2014.11.013;BATHIANY S, 2018, SCI REP-UK, V8, DOI 10.1038/S41598-018-23377-4;BRUNJES R, 2020, WATER RES, V182, DOI 10.1016/J.WATRES.2020.115966;BRUNO MA, 2014, J AM COLL RADIOL, V11, P1…	THE HEALTHCARE SECTOR GENERATES APPROXIMATELY 10% OF THE TOTAL CARBON EMISSIONS IN THE UNITED STATES. RADIOLOGY IS THOUGHT TO BE A TOP CONTRIBUTOR TO THE HEALTHCARE CARBON FOOTPRINT DUE TO HIGH ENERGY-CONSUMING DEVICES AND WASTE FROM INTERVENTIONAL PROCEDURES. IN THIS ARTICLE, WE PROVIDE A BACKGROUND ON RADIOLOGY'S ENVIRONMENTAL IMPACT, DESCRIBE WHY HOSPITALS SHOULD ADD SUSTAINABILITY AS A QUALIT…		625	UNIVERSITY OF CALIFORNIA, BERKELEY, USA.;UNIVERSITY OF CALIFORNIA DAVIS HEALTH, SACRAMENTO, USA.	UNIVERSITY OF CALIFORNIA SYSTEM; UNIVERSITY OF CALIFORNIA SAN FRANCISCO; UNIVERSITY OF CALIFORNIA SYSTEM; UNIVERSITY OF CALIFORNIA LOS ANGELES; UNIVERSITY OF CALIFORNIA SYSTEM; UNIVERSITY OF CALIFORNIA IRVINE; UNIVERSITY OF CALIFORNIA SYSTEM; UNIVERSITY OF CALIFORNIA SAN DIEGO					2023-07-04	GREEN RADIOLOGY; SUSTAINABILITY; CLIMATE CHANGE; QUALITY IMPROVEMENT	10.1016/j.acra.2022.10.021	REVIEW	MAR 2023		1878-4046	SEAN.WOOLEN@UCSF.EDU	630				C6IU3			QUALITY IMPROVEMENT; CLIMATE; HEALTH; ENERGY	4	ACAD RADIOL	ACAD. RADIOL.	ENGLISH		48	HYBRID		STE 800, 230 PARK AVE, NEW YORK, NY 10169 USA	APR	6	NEW YORK	36400705	J	ELSEVIER SCIENCE INC	2023		WOOLEN, SA (CORRESPONDING AUTHOR), UC SAN FRANCISCO, DEPT RADIOL & BIOMED IMAGING, 505 PARNASSUS AVE, SAN FRANCISCO, CA 94117 USA.; WOOLEN, SA (CORRESPONDING AUTHOR), UC LOS ANGELES, DEPT RADIOL, LOS ANGELES, CA 90095 USA.	RADIOLOGY, NUCLEAR MEDICINE & MEDICAL IMAGING		1076-6332	ACADEMIC RADIOLOGY
PRAPHARSAVAT R;KITTIKONGNAPANG R;SMITHKITTIPOL C;UDOMRAT W;NUMSAWAT S;HERNANDEZ-KOUTOUCHEVA A;NAEMIRATCH B;CHOMKATEKAEW C;AMARATUNGA C;BLEHO J;MATHEE K;SCHNEIDERS M;KHIRIKOEKKONG N;KANTHAWANG N;SUMPRADIT N;SUVEERANONT R;ASARATH S;POOMCHAICHOTE T;SCHILLING W;CHAN X;OSTERRIEDER A;CHEAH P;LIMMATHUROTSAKUL D	PRAPHARSAVAT, RAVIKANYA;KITTIKONGNAPANG, RATTANASIRI;SMITHKITTIPOL, CHOKDEE;UDOMRAT, WARUTE;NUMSAWAT, SUKANYA;HERNANDEZ-KOUTOUCHEVA, ANASTASIA;NAEMIRATCH, BHENSRI;CHOMKATEKAEW, CHALITA;AMARATUNGA, CHANAKI;BLEHO, JOHN;MATHEE, KALAI;SCHNEIDERS, MIRA LEONIE;KHIRIKOEKKONG, NAPAT;KANTHAWANG, NIPAPHAN;SUMPRADIT, NITHIMA;SUVEERANONT, RAPEE;ASARATH, SUPA-AT;POOMCHAICHOTE, TASSAWAN;SCHILLING, WILLIAM;CHAN…	AHMED R, 2020, J HOSP INFECT, V104, P193, DOI 10.1016/J.JHIN.2019.10.011;ALLCOTT H, 2014, AM ECON REV, V104, P3003, DOI 10.1257/AER.104.10.3003;BUCHS M, 2018, ENERG POLICY, V120, P284, DOI 10.1016/J.ENPOL.2018.05.030;CASTRO-SANCHEZ E, 2016, BMC INFECT DIS, V16, DOI 10.1186/S12879-016-1810-X;HAENSSGEN MJ, 2019, BMJ OPEN, V9, DOI 10.1136/BMJOPEN-2018-028224;JACOBS TG, 2019, BMC HEALTH SERV RES, V19…	NON-ACADEMIC PARTNERS CAN BE VITAL IN SUCCESSFUL PUBLIC ENGAGEMENT ACTIVITIES ON ANTIMICROBIAL RESISTANCE. WITH COLLABORATION BETWEEN ACADEMIC AND NON-ACADEMIC PARTNERS, WE DEVELOPED AND LAUNCHED AN OPEN-ACCESS WEB-BASED APPLICATION, THE 'ANTIBIOTIC FOOTPRINT CALCULATOR', IN BOTH THAI AND ENGLISH. THE APPLICATION FOCUSED ON A GOOD USER EXPERIENCE, ADDRESSING ANTIBIOTIC OVERUSE AND ITS IMPACT, AND…			MAHIDOL UNIVERSITY, BANGKOK, THAILAND.;GREENPEACE THAILAND, BANGKOK, THAILAND.;WORLD ANIM PROTECT, BANGKOK, THAILAND.;PUNCHUP WORLD, BANGKOK, THAILAND.;MINISTRY OF PUBLIC HEALTH, NONTHABURI, THAILAND.;UNIVERSITY OF OXFORD, OXFORD, ENGLAND.;FLORIDA INTERNATIONAL UNIVERSITY, MIAMI, USA.	MAHIDOL OXFORD TROPICAL MEDICINE RESEARCH UNIT (MORU); MAHIDOL UNIVERSITY; MINISTRY OF PUBLIC HEALTH - THAILAND; UNIVERSITY OF OXFORD; STATE UNIVERSITY SYSTEM OF FLORIDA; FLORIDA INTERNATIONAL UNIVERSITY; STATE UNIVERSITY SYSTEM OF FLORIDA; FLORIDA INTERNATIONAL UNIVERSITY; MAHIDOL UNIVERSITY					2023-07-11		10.1093/jac/dkad113	REVIEW; EARLY ACCESS	APR 2023		1460-2091	DIREK@TROPMEDRES.AC					E0LM9					J ANTIMICROB CHEMOTH	J. ANTIMICROB. CHEMOTHER.	ENGLISH		15	HYBRID, GREEN ACCEPTED	CHAN, XIN HUI S/0000-0002-9941-6975; PRAPHARSAVAT, RAVIKANYA/0000-0002-0427-5154; ASARATH, SUPA-AT/0000-0002-4337-6599; MATHEE, KALAI/0000-0003-4569-5419	GREAT CLARENDON ST, OXFORD OX2 6DP, ENGLAND	2023 APR 18	5	OXFORD	37071582	J	OXFORD UNIV PRESS	2023	CHAN, XIN HUI S/ABA-5004-2021	LIMMATHUROTSAKUL, D (CORRESPONDING AUTHOR), MAHIDOL UNIV, MAHIDOL OXFORD TROP MED RES UNIT, BANGKOK 10400, THAILAND.; LIMMATHUROTSAKUL, D (CORRESPONDING AUTHOR), UNIV OXFORD, CTR TROP MED & GLOBAL HLTH, NUFFIELD DEPT MED, OXFORD, ENGLAND.; LIMMATHUROTSAKUL, D (CORRESPONDING AUTHOR), MAHIDOL UNIV, FAC TROP MED, DEPT TROP HYG, 420-6 RAJVITHI RD, BANGKOK 10400, THAILAND.	INFECTIOUS DISEASES; MICROBIOLOGY; PHARMACOLOGY & PHARMACY		0305-7453	JOURNAL OF ANTIMICROBIAL CHEMOTHERAPY
KAMPMAN J;TURGMAN O;VAN DER WEN W;HERMANIDES J;SPERNA WEILAND N;HOLLMANN M;REPPING S	KAMPMAN J;TURGMAN O;VAN DER WEN W;HERMANIDES J;SPERNA WEILAND N;HOLLMANN M;REPPING S;	0		0	0	AMSTERDAM UNIVERSITY MEDICAL CENTRE, AMSTERDAM, NETHERLANDS.;NATIONAL HEALTHCARE INSTITUTE, DIEMEN, NETHERLANDS.		0	0	0	0	2023-07-19	0	10.1007/s10654-023-01025-0	EDITORIAL MATERIAL	0	0	0	0	0	0	0	0	TBD				0	EUR J EPIDEMIOL	EUR J EPIDEMIOL	ENGLISH	0	0	0	0	TBD	0	0	TBD	0	J	SPRINGER SCIENCE AND BUSINESS MEDIA	2023	0	TBD	TBD	0	0	EUROPEAN JOURNAL OF EPIDEMIOLOGY
SELVAM R;JARRAR A;MEGHAIZEL C;MAMAZZA J;NEVILLE A;WALSH C;KOLOZSVARI N	SELVAM, RAJAJEE;JARRAR, AMER;MEGHAIZEL, CYNTHIA;MAMAZZA, JOSEPH;NEVILLE, AMY;WALSH, CAOLAN;KOLOZSVARI, NICOLE	ANONYMOUS, MET BAR SURG ACCR QU;CHOOSING WISELY CANADA ANESTHESIOLOGY, 2018, 5 THINGS PHYS PAT SH;HALAWI MJ, 2019, J ARTHROPLASTY, V34, P538, DOI 10.1016/J.ARTH.2018.11.037;HOWELL EP, 2019, J ARTHROPLASTY, V34, PS168, DOI 10.1016/J.ARTH.2019.03.016;LEVINSON W, 2014, CAN MED ASSOC J, V186, P325, DOI 10.1503/CMAJ.131674;MAFI JN, 2018, BMJ QUAL SAF, V27, P333, DOI 10.1136/BMJQS-2017-007477;MANNING B…	BACKGROUND A QUALITY IMPROVEMENT OPPORTUNITY WAS IDENTIFIED TO DE-ADOPT THE LOW-VALUE CARE PRACTICE OF ROUTINELY PERFORMING BLOODWORK FOR ALL PATIENTS UNDERGOING ELECTIVE BARIATRIC SURGERY. WHILE THESE PATIENTS ARE TYPICALLY DISCHARGED ON POSTOPERATIVE DAY 1 (POD1) AFTER BLOODWORK IS PERFORMED, IT IS UNCOMMON FOR THE DISCHARGE PLAN TO CHANGE DUE TO UNEXPECTED LABORATORY ABNORMALITIES ALONE. METHO…		364	OTTAWA HOSPITAL, OTTAWA, CANADA.	UNIVERSITY OF OTTAWA; OTTAWA HOSPITAL RESEARCH INSTITUTE					2023-07-04	QUALITY IMPROVEMENT; CHOOSING WISELY; CLIMATE CHANGE; CARBON FOOTPRINT; BARIATRIC SURGERY	10.1007/s00464-022-09518-x	ARTICLE	AUG 2022		1432-2218	RSELVAM@TOH.CA	370				I5TB2				1	SURG ENDOSC	SURG. ENDOSC.	ENGLISH		15			ONE NEW YORK PLAZA, SUITE 4600, NEW YORK, NY, UNITED STATES	JAN	7	NEW YORK	35951121	J	SPRINGER	2023		SELVAM, R (CORRESPONDING AUTHOR), OTTAWA HOSP, DEPT SURG, DIV GEN SURG, CIV CAMPUS,LOEB RES BLDG,725 PARKDALE AVE, OTTAWA, ON K1Y 4E9, CANADA.	SURGERY		0930-2794	SURGICAL ENDOSCOPY AND OTHER INTERVENTIONAL TECHNIQUES
FARRELL B;LASS E;MOAYYEDI P;WARD D;THOMPSON W	FARRELL, BARBARA;LASS, ELLIOT;MOAYYEDI, PAUL;WARD, DEANNA;THOMPSON, WADE	ABRAHAM NS, 2010, CIRCULATION, V122, P2619, DOI 10.1161/CIR.0B013E318202F701;AUSTRALIAN GOVERNMENT, 2014, PHARM BEN SCHEM EXP;BJORNSSON E, 2006, ALIMENT PHARM THERAP, V24, P945, DOI 10.1111/J.1365-2036.2006.03084.X;BLACKETT JW, 2021, MAYO CLIN PROC, V96, P2550, DOI 10.1016/J.MAYOCP.2020.07.038;BOGHOSSIAN TA, 2017, COCHRANE DB SYST REV, DOI 10.1002/14651858.CD011969.PUB2;BUSTILLOS H, 2018, PLOS ON…		E069211		BRUYERE RESEARCH INSTITUTE, OTTAWA, CANADA.;UNIVERSITY OF OTTAWA, OTTAWA, CANADA.;UNIVERSITY OF WATERLOO, WATERLOO, CANADA.;UNIVERSITY OF TORONTO, TORONTO, CANADA.;BAYCREST HEALTH SCIENCES, TORONTO, CANADA.;SINAI HEALTH SYSTEM, TORONTO, CANADA.;MCMASTER UNIVERSITY, HAMILTON, CANADA.;UNIVERSITY OF BRITISH COLUMBIA, VANCOUVER, CANADA.;UNIVERSITY SOUTHERN DENMARK, ODENSE, DENMARK.	UNIVERSITY OF OTTAWA; UNIVERSITY OF OTTAWA; UNIVERSITY OF WATERLOO; UNIVERSITY OF TORONTO; UNIVERSITY OF TORONTO; BAYCREST; UNIVERSITY OF TORONTO; SINAI HEALTH SYSTEM TORONTO; LUNENFELD TANENBAUM RESEARCH INSTITUTE; MCMASTER UNIVERSITY; UNIVERSITY OF BRITISH COLUMBIA; UNIVERSITY OF SOUTHERN DENMARK					2023-07-19		10.1136/bmj-2021-069211	EDITORIAL MATERIAL			1756-1833	WADE.THOMPSON@UBC.CA					7U5JU			REBOUND ACID HYPERSECRETION; LONG-TERM USE; THERAPY		BMJ-BRIT MED J	BMJ-BRITISH MEDICAL JOURNAL	ENGLISH		50			BRITISH MED ASSOC HOUSE, TAVISTOCK SQUARE, LONDON WC1H 9JR, ENGLAND	OCT 24	7	LONDON	36280250	J	BMJ PUBLISHING GROUP	2022		THOMPSON, W (CORRESPONDING AUTHOR), UNIV BRITISH COLUMBIA, DEPT ANESTHESIOL PHARMACOL & THERAPEUT, FAC MED, VANCOUVER, BC, CANADA.; THOMPSON, W (CORRESPONDING AUTHOR), UNIV SOUTHERN DENMARK, RES UNIT GEN PRACTICE, ODENSE, DENMARK.	GENERAL & INTERNAL MEDICINE		0959-535X	BMJ-BRITISH MEDICAL JOURNAL
PERNIGOTTI D;STONHAM C;PANIGONE S;SANDRI F;FERRI R;UNAL Y;ROCHE N	PERNIGOTTI, DANIELE;STONHAM, CAROL;PANIGONE, SARA;SANDRI, FEDERICA;FERRI, ROSSELLA;UNAL, YASEMIN;ROCHE, NICOLAS	ANDERSON GJ, 2020, RESP DRUG DELIV, V1, P205;ANONYMOUS, 2021, EUROPEAN RESP SOC PO;ASTRAZENECA, 2020, INV SUST FUT PAT RES;BJERMER L, 2014, RESPIRATION, V88, P346, DOI 10.1159/000363771;BJORNSDOTTIR US, 2014, INT J CLIN PRACT, V68, P812, DOI 10.1111/IJCP.12473;BJORNSDOTTIR US, 2013, INT J CLIN PRACT, V67, P904, DOI 10.1111/IJCP.12202;BLOOM C, 2019, EUR RESPIR J, V54, DOI 10.1183/13993003.CONGRESS…	BACKGROUND INHALED THERAPIES ARE KEY COMPONENTS OF ASTHMA AND CHRONIC OBSTRUCTIVE PULMONARY DISEASE (COPD) TREATMENTS. ALTHOUGH THE USE OF PRESSURISED METERED-DOSE INHALERS (PMDIS) ACCOUNTS FOR <0.1% OF GLOBAL GREENHOUSE GAS EMISSIONS, THEIR CONTRIBUTION TO GLOBAL WARMING HAS BEEN DEBATED AND EFFORTS ARE UNDERWAY TO REDUCE THE CARBON FOOTPRINT OF PMDIS. OUR AIM WAS TO ESTABLISH THE EXTENT TO WHIC…	E001071		AEQUILIBRIA SRL SB, VENICE, ITALY.;NHS GLOUCESTERSHIRE CLINICAL COMMISSIONING GROUP, BROCKWORTH, ENGLAND.;CHIESI FARMACEUTICI SPA, PARMA, ITALY.;UNIVERSITY OF PARIS, PARIS, FRANCE.	CHIESI PHARMACEUTICALS INC; CHIESI PHARMACEUTICALS INC; CHIESI PHARMACEUTICALS INC; ASSISTANCE PUBLIQUE HOPITAUX PARIS (APHP); UDICE-FRENCH RESEARCH UNIVERSITIES; UNIVERSITE PARIS CITE					2023-07-19		10.1136/bmjresp-2021-001071	ARTICLE			2052-4439	S.PANIGONE@CHIESI.COM			CHIESI FARMACEUTICI	THIS STUDY WAS FUNDED BY CHIESI FARMACEUTICI.	XM1WB			GLOBAL BURDEN; ASTHMA; COPD	1	BMJ OPEN RESPIR RES	BMJ OPEN RESPIR. RES.	ENGLISH		39	GREEN PUBLISHED, GOLD		BRITISH MED ASSOC HOUSE, TAVISTOCK SQUARE, LONDON WC1H 9JR, ENGLAND	DEC	11	LONDON	34872967	J	BMJ PUBLISHING GROUP	2021	ROCHE, NICOLAS/AAP-4445-2021	PANIGONE, S (CORRESPONDING AUTHOR), CHIESI FARMACEUTICI SPA, GLOBAL MKT, PARMA, ITALY.	RESPIRATORY SYSTEM			BMJ OPEN RESPIRATORY RESEARCH
BORN K;LEVINSON W;DE FREITAS L	BORN, KAREN;LEVINSON, WENDY;DE FREITAS, LOREN	ALBARQOUNI L, 2022, BMJ GLOB HEALTH, V7, DOI 10.1136/BMJGH-2022-008696;BERWICK DM, 2017, LANCET, V390, P102, DOI 10.1016/S0140-6736(16)32570-3;BORN K, 2019, BMJ-BRIT MED J, V367, DOI 10.1136/BMJ.L6317;BORN KB, 2019, J GEN FAM MED, V20, P9, DOI 10.1002/JGF2.225;CHEW M, 2014, BMJ-BRIT MED J, V349, DOI 10.1136/BMJ.G7197;DE MORAES FY, 2022, NAT MED, V28, P1738, DOI 10.1038/S41591-022-01924-X;FORD HV,…		O2787		UNIVERSITY OF TORONTO, TORONTO, CANADA.;BMJ, LONDON, ENGLAND.	UNIVERSITY OF TORONTO; UNIVERSITY OF TORONTO					2023-07-04		10.1136/bmj.o2787	EDITORIAL MATERIAL			1756-1833	LDEFREITAS@BMJ.COM					7U5PE					BMJ-BRIT MED J	BMJ-BRITISH MEDICAL JOURNAL	ENGLISH		17	BRONZE		BRITISH MED ASSOC HOUSE, TAVISTOCK SQUARE, LONDON WC1H 9JR, ENGLAND	DEC 7	2	LONDON	36740872	J	BMJ PUBLISHING GROUP	2022		DE FREITAS, L (CORRESPONDING AUTHOR), BMJ, LONDON, ENGLAND.	GENERAL & INTERNAL MEDICINE		0959-535X	BMJ-BRITISH MEDICAL JOURNAL
FAN B;TAN J;FAVALORO E	FAN, BINGWEN EUGENE;TAN, JUN GUAN;FAVALORO, EMMANUEL J.	AMERICAN SOCIETY OF HEMATOLOGY, 2021, 10 THINGS PHYS PAT S;ANONYMOUS, 2006, 140402006 ISO;ANONYMOUS, NHS NET ZER SUPPL RO;BAIRD GS, 2019, DIAGNOSIS, V6, P15, DOI 10.1515/DX-2018-0045;BALASINGAM M, 2017, INT J CLIN PRACT, V71, DOI 10.1111/IJCP.12989;BLOOMFIELD P. S., 2021, J CLIMATE CHANGE HLT, V4, P1, DOI 10.1016/J.JOCLIM.2021.100056, DOI 10.1016/J.JOCLIM.2021.100056;CHISHOLM C, 2022, AM J CLIN P…				TAN TOCK SENG HOSPITAL, SINGAPORE, SINGAPORE.;KHOO TECK PUAT HOSPITAL, SINGAPORE, SINGAPORE.;NANYANG TECHNOLOGICAL UNIVERSITY, SINGAPORE, SINGAPORE.;NATIONAL UNIVERSITY OF SINGAPORE, SINGAPORE, SINGAPORE.;NEW SOUTH WALES HEALTH PATHOLOGY, WESTMEAD, AUSTRALIA.;CHARLES STURT, WAGGA WAGGA, AUSTRALIA.;UNIVERSITY OF SYDNEY, SYDNEY, AUSTRALIA.	TAN TOCK SENG HOSPITAL; NANYANG TECHNOLOGICAL UNIVERSITY & NATIONAL INSTITUTE OF EDUCATION (NIE) SINGAPORE; NANYANG TECHNOLOGICAL UNIVERSITY; NATIONAL UNIVERSITY OF SINGAPORE; UNIVERSITY OF SYDNEY; UNIVERSITY OF SYDNEY; CHARLES STURT UNIVERSITY; UNIVERSITY OF SYDNEY					2023-07-19		10.1111/ijlh.14060	LETTER; EARLY ACCESS	MAR 2023		1751-553X	BINGWEN_EUGENE_FAN@TTSH.COM.SG					D3XN1					INT J LAB HEMATOL	INT. J. LAB. HEMATOL.	ENGLISH		18		FAN, BINGWEN EUGENE/0000-0003-4367-5182; TAN, JUN GUAN/0000-0002-7667-1340	111 RIVER ST, HOBOKEN 07030-5774, NJ USA	2023 MAR 26	3	HOBOKEN	36967596	J	WILEY	2023	FAN, BINGWEN EUGENE/AAR-3121-2020	FAN, BE (CORRESPONDING AUTHOR), TAN TOCK SENG HOSP, DEPT HAEMATOL, SINGAPORE, SINGAPORE.	HEMATOLOGY		1751-5521	INTERNATIONAL JOURNAL OF LABORATORY HEMATOLOGY
TOMSON C	TOMSON C;	0	Climate change, driven by man-made greenhouse gas emissions, is a major threat to the health of this and future generations. Hospital-based healthcare generates large quantities of greenhouse gas emissions. Reducing the carbon footprint of healthcare requires direct action to reduce waste and energy use, but also requires radical reform of care pathways so that the only patients who come to or st…	0	0	FREEMAN HOSPITAL, NEWCASTLE UPON TYNE, ENGLAND.		0	0	0	0	2023-07-21	0	10.7861/futurehosp.2-1-57	ARTICLE	0	0	0	0	0	0	0	0	TBD				0	FUTURE HOSP J	FUTURE HOSP J	ENGLISH	0	0	0	0	TBD	0	0	TBD	0	J	ROYAL COLLEGE OF PHYSICIANS	2015	0	TBD	TBD	0	0	FUTURE HOSPITAL JOURNAL
RODRIGUEZ DE SANTIAGO E;DINIS-RIBEIRO M;POHL H;AGRAWAL D;ARVANITAKIS M;BADDELEY R;BAK E;BHANDARI P;BRETTHAUER M;BURGA P;DONNELLY L;EICKHOFF A;HAYEE B;KAMINSKI M;KARLOVIC K;LORENZO-ZUNIGA V;PELLISE M;PIOCHE M;SIAU K;SIERSEMA P;STABLEFORTH W;THAM T;TRIANTAFYLLOU K;TRINGALI A;VEITCH A;VOIOSU A;WEBSTER G;VIENNE A;BEILENHOFF U;BISSCHOPS R;HASSAN C;GRALNEK I;MESSMANN H	RODRIGUEZ DE SANTIAGO, ENRIQUE;DINIS-RIBEIRO, MARIO;POHL, HEIKO;AGRAWAL, DEEPAK;ARVANITAKIS, MARIANNA;BADDELEY, ROBIN;BAK, ELZBIETA;BHANDARI, PRADEEP;BRETTHAUER, MICHAEL;BURGA, PATRICIA;DONNELLY, LEIGH;EICKHOFF, AXEL;HAYEE, BU'HUSSAIN;KAMINSKI, MICHAL F.;KARLOVIC, KATARINA;LORENZO-ZUNIGA, VICENTE;PELLISE, MARIA;PIOCHE, MATHIEU;SIAU, KEITH;SIERSEMA, PETER D.;STABLEFORTH, WILLIAM;THAM, TONY C.;TRIA…	ABU DAYYEH BK, 2015, GASTROINTEST ENDOSC, V81, P502, DOI 10.1016/J.GIE.2014.12.022;ADSHEAD F, 2021, LANCET, V398, P281, DOI 10.1016/S0140-6736(21)01384-2;AGACHE I, 2022, ALLERGY, V77, P1389, DOI 10.1111/ALL.15229;AGRAWAL D, 2021, TECH INNOVAT GASTROI, V23, P353, DOI 10.1016/J.TIGE.2021.06.001;AGRAWAL D, 2017, GASTROENTEROL NURS, V40, P13, DOI 10.1097/SGA.0000000000000280;AGRAWAL D, 2013, GASTROIN…	CLIMATE CHANGE AND THE DESTRUCTION OF ECOSYSTEMS BY HUMAN ACTIVITIES ARE AMONG THE GREATEST CHALLENGES OF THE 21ST CENTURY AND REQUIRE URGENT ACTION. HEALTH CARE ACTIVITIES SIGNIFICANTLY CONTRIBUTE TO THE EMISSION OF GREENHOUSE GASES AND WASTE PRODUCTION, WITH GASTROINTESTINAL (GI) ENDOSCOPY BEING ONE OF THE LARGEST CONTRIBUTORS. THIS POSITION STATEMENT AIMS TO RAISE AWARENESS OF THE ECOLOGICAL F…		797	INST SALUD CARLOS III, MADRID, SPAIN.;PORTO COMPREHENS CANC CTR PORTO CCC, PORTO, PORTUGAL.;RISE HEALTH RESEARCH NETWORK, PORTO, PORTUGAL.;DARTMOUTH COLLEGE, HANOVER, USA.;VA WHITE RIVER JUNCTION HEALTH CARE, HARTFORD, USA.;THE UNIVERSITY OF TEXAS AT AUSTIN, AUSTIN, USA.;UNIVERSIDAD DE ALCALA, MADRID, SPAIN.;UNIVERSITE LIBRE DE BRUXELLES, BRUSSELS, BELGIUM.;KINGS COLLEGE HOSPITAL NHS FOUNDATION T…	HOSPITAL UNIVERSITARIO RAMON Y CAJAL; UNIVERSIDAD DE ALCALA; CIBER -CENTRO DE INVESTIGACION BIOMEDICA EN RED; CIBEREHD; INSTITUTO DE SALUD CARLOS III; DARTMOUTH COLLEGE; UNIVERSITY OF TEXAS SYSTEM; UNIVERSITY OF TEXAS AUSTIN; UNIVERSITE LIBRE DE BRUXELLES; VRIJE UNIVERSITEIT BRUSSEL; KING'S COLLEGE HOSPITAL NHS FOUNDATION TRUST; KING'S COLLEGE HOSPITAL; IMPERIAL COLLEGE LONDON; UNIVERSITY OF WARS…					2023-07-04		10.1055/a-1859-3726	ARTICLE	JUL 2022		1438-8812	ENRODESAN@GMAIL.COM	826				3O7EG			SINGLE-USE DUODENOSCOPES; GREENHOUSE-GAS EMISSIONS; LIFE-CYCLE ASSESSMENT; HEALTH-CARE; BIOPSY FORCEPS; QUALITY IMPROVEMENT; CARBON FOOTPRINT; IN-VITRO; PERFORMANCE-MEASURES; SURVEILLANCE	08	ENDOSCOPY	ENDOSCOPY	ENGLISH		204	BRONZE	LORENZO-ZÚÑIGA, VICENTE/0000-0002-4072-3241; TRIANTAFYLLOU, KONSTANTINOS/0000-0002-5183-9426; SIAU, KEITH/0000-0002-1273-9561; HASSAN, CESARE/0000-0001-7167-1459; TRINGALI, ALBERTO/0000-0003-4518-2146; BISSCHOPS, RAF/0000-0002-9994-8226; DINIS-RIBEIRO, MARIO/0000-0003-0121-6850; BADDELEY, ROBIN/0000-0001-5604-246X; AGRAWAL, DEEPAK/0000-0001-7224-6921	RUDIGERSTR 14, D-70469 STUTTGART, GERMANY	AUG	30	STUTTGART	35803275	J	GEORG THIEME VERLAG KG	2022	LORENZO-ZÚÑIGA, VICENTE/S-3122-2019; TRIANTAFYLLOU, KONSTANTINOS/E-8248-2011; KAMINSKI, MICHAL F./AFN-3411-2022; SIAU, KEITH/I-8191-2019; HASSAN, CESARE/H-2844-2012; SIERSEMA, PETER/V-1636-2019; DINIS-RIBEIRO, MARIO/A-9248-2010	DE SANTIAGO, ER (CORRESPONDING AUTHOR), UNIV ALCALA, IRYCIS GASTROENTEROL & HEPATOL, HOSP UNIV RAMON CAJAL, M 607,KM 9 100, MADRID 28034, SPAIN.	GASTROENTEROLOGY & HEPATOLOGY; SURGERY		0013-726X	ENDOSCOPY
GRIMES L;BARRACLOUGH B;YAN R;GRAND E	GRIMES, LEE;BARRACLOUGH, BETHANY;YAN, RUIYANG;GRAND, EFFIE				67	SALISBURY NHS FOUNDATION TRUST, SALISBURY, ENGLAND.	SALISBURY DISTRICT HOSPITAL		MANCHESTER, ENGLAND	2ND ANNUAL SCIENTIFIC MEETING OF THE BRITISH-SOCIETY-FOR-HAEMATOLOGY	APR 03-05, 2022	2023-07-04			MEETING ABSTRACT			1365-2141		67				0E1ZY					BRIT J HAEMATOL	BR. J. HAEMATOL.	ENGLISH	BSH22-PO17	0			111 RIVER ST, HOBOKEN 07030-5774, NJ USA	APR	1	HOBOKEN		J	WILEY	2022			HEMATOLOGY	SI	0007-1048	BRITISH JOURNAL OF HAEMATOLOGY
DOSSETT L;EDELMAN A;WILKINSON G;RUZYCKI S	DOSSETT, LESLY A.;EDELMAN, ANTHONY L.;WILKINSON, GLORIA;RUZYCKI, SHANNON M.	AMER SOC ANESTHESIOLGISTS, 2012, ANESTHESIOLOGY, V116, P522, DOI 10.1097/ALN.0B013E31823C1067;BASKIN AS, 2022, J SURG RES, V270, P359, DOI 10.1016/J.JSS.2021.07.043;BERLIN NL, 2021, JAMA INTERN MED, V181, P1115, DOI 10.1001/JAMAINTERNMED.2021.1653;BERNSTEIN J, 2016, J ORTHOP TRAUMA, V30, P78, DOI 10.1097/BOT.0000000000000444;BERWICK DM, 2019, JAMA-J AM MED ASSOC, V322, P1458, DOI 10.1001/JAMA.201…		E070118		UNIVERSITY OF MICHIGAN, ANN ARBOR, USA.;UNIVERSITY OF CALGARY, CALGARY, CANADA.	UNIVERSITY OF MICHIGAN SYSTEM; UNIVERSITY OF MICHIGAN; UNIVERSITY OF MICHIGAN SYSTEM; UNIVERSITY OF MICHIGAN; UNIVERSITY OF CALGARY					2023-07-19		10.1136/bmj-2022-070118	EDITORIAL MATERIAL			1756-1833	LDOSSETT@UMICH.EDU					6D5ZO			ELECTIVE SURGERY		BMJ-BRIT MED J	BMJ-BRITISH MEDICAL JOURNAL	ENGLISH		40			BRITISH MED ASSOC HOUSE, TAVISTOCK SQUARE, LONDON WC1H 9JR, ENGLAND	OCT 6	5	LONDON	36202401	J	BMJ PUBLISHING GROUP	2022		DOSSETT, LA (CORRESPONDING AUTHOR), UNIV MICHIGAN, DEPT SURG, ANN ARBOR, MI 48109 USA.	GENERAL & INTERNAL MEDICINE		0959-535X	BMJ-BRITISH MEDICAL JOURNAL
MINOGUE V;WELLS B	MINOGUE V;WELLS B;	0	Waste in the NHS is estimated to account for 20% of health expenditure. This article examines the literature on reducing waste, analyses some approaches to waste reduction, and identifies the role that nurses and other health professionals can play in developing a sustainable NHS. For the purposes of the article, and to inform nursing practice, the definition of, and discussion about, waste is br…	0	0	NATIONAL HEALTH SERVICE, LONDON, ENGLAND.;OXFORD HEALTH NHS FOUNDATION TRUST, OXFORD, ENGLAND.		0	0	0	0	2023-07-10	0	10.7748/nm.2016.e1515	REVIEW	0	0	0	0	0	0	0	0	TBD				0	NURS MANAGE	NURS MANAGE	ENGLISH	0	0	0	0	TBD	0	0	TBD	0	J	NO PUBLISHER LISTED	2016	0	TBD	TBD	0	0	NURSING MANAGEMENT
BORN K;LEVINSON W	BORN K; LEVINSON W;	0	Miller and Xie (2020) issue a compelling and wide-ranging call to action for how healthcare systems, leaders and decision makers can and should mobilize to address the climate crisis. Issues of sustainability and the climate crisis are complex, wicked problems with no simple solutions. Sustainability considerations and the imperative to use healthcare system resources wisely are a motivator of th…	0	0	UNIVERSITY OF TORONTO, TORONTO, CANADA.		0	0	0	0	2023-07-09	0	10.12927/hcpap.2020.26375	ARTICLE	0	0	0	0	0	0	0	0	TBD				0	HEALTHC PAP	HEALTHC PAP	ENGLISH	0	0	0	0	TBD	0	0	TBD	0	J	NLM (MEDLINE)	2020	0	TBD	TBD	0	0	HEALTHCARE PAPERS
SHERMAN J;BERKOW L	SHERMAN, JODI D.;BERKOW, LAUREN	ALLAN GM, 2007, PLOS MED, V4, P1486, DOI 10.1371/JOURNAL.PMED.0040283;AMERICAN SOCIETY OF ANESTHESIOLOGISTS, 2013, AM SOC AN 5 THINGS P;ECKELMAN MJ, 2016, PLOS ONE, V11, DOI 10.1371/JOURNAL.PONE.0157014;GOETZ C, 2015, J GEN INTERN MED, V30, P835, DOI 10.1007/S11606-015-3226-5;IVERS N, 2012, COCHRANE DB SYST REV, DOI 10.1002/14651858.CD000259.PUB3;KAPLAN SUSAN, 2012, ISSUE BRIEF (COMMONW FUND), V2…			1060	YALE UNIVERSITY, NEW HAVEN, USA.;UNIVERSITY OF FLORIDA, GAINESVILLE, USA.	YALE UNIVERSITY; STATE UNIVERSITY SYSTEM OF FLORIDA; UNIVERSITY OF FLORIDA					2023-07-04		10.1213/ANE.0000000000004095	EDITORIAL MATERIAL				JODI.SHERMAN@YALE.EDU	1062				IQ4MP			COST	6	ANESTH ANALG	ANESTH. ANALG.	ENGLISH		15			TWO COMMERCE SQ, 2001 MARKET ST, PHILADELPHIA, PA 19103 USA	JUN	3	PHILADELPHIA	31094766	J	LIPPINCOTT WILLIAMS & WILKINS	2019		SHERMAN, JD (CORRESPONDING AUTHOR), UNIV FLORIDA, COLL MED, DEPT ANESTHESIOL, GAINESVILLE, FL 32610 USA.	ANESTHESIOLOGY		0003-2999	ANESTHESIA AND ANALGESIA
DUAN X;SHAO W;JIANG W;TAN X;ZHU J;YANG J;ZHAO Y;ZHANG C;YU Q;YANG Y;ZHOU J;PAN B	DUAN X;SHAO W;JIANG W;TAN X;ZHU J;YANG J;ZHAO Y;ZHANG C;YU Q;YANG Y;ZHOU J;PAN B;	0	Background and objectives: Overutilization of phlebotomy tubes at healthcare facilities leads to iatrogenic anemia, patient dissatisfaction, and increase in operational costs. In this study, we analyzed the phlebotomy tube usage data at the Zhongshan Hospital, Fudan University, to show potential inefficiencies with phlebotomy tube usage. Methods: Data of 984,078 patients with 1,408,175 orders and…	0	0	ZHONGSHAN HOSPITAL, SHANGHAI, CHINA.		0	0	0	0	2023-07-19	0	10.1016/j.heliyon.2023.e15334	ARTICLE	0	0	0	0	0	0	0	0	TBD				0	HELIYON	HELIYON	ENGLISH	0	0	0	0	TBD	0	0	TBD	0	J	ELSEVIER	2023	0	TBD	TBD	0	0	HELIYON
DAHLEN H;DRANDIC D;SHAH N;CADEE F;MALATA A	DAHLEN, HANNAH G.;DRANDIC, DANIELA;SHAH, NEEL;CADEE, FRANKA;MALATA, ADDRESS	BETRAN AP, 2016, PLOS ONE, V11, DOI 10.1371/JOURNAL.PONE.0148343;FREEZE J, 2018, PROCEEDINGS OF THE 51ST ANNUAL HAWAII INTERNATIONAL CONFERENCE ON SYSTEM SCIENCES (HICSS), P913;HICKING S, 2022, NHS ENGLAND SCRAP CA;MILLER S, 2016, LANCET, V388, P2176, DOI 10.1016/S0140-6736(16)31472-6;MOYNIHAN R, 2012, BMJ-BRIT MED J, V344, DOI 10.1136/BMJ.E3502;NOVE A, 2021, LANCET GLOB HEALTH, V9, PE24, DOI 10.…			E951	WESTERN SYDNEY UNIVERSITY, PENRITH, AUSTRALIA.;HUMAN RIGHTS CHILDBIRTH, ZAGREB, CROATIA.;HARVARD UNIVERSITY, CAMBRIDGE, USA.;INTERNATIONAL CONFEDERATION OF MIDWIVES, THE HAGUE, NETHERLANDS.;MALAWI UNIVERSITY OF SCIENCE AND TECHNOLOGY, LIMBE, MALAWI.	WESTERN SYDNEY UNIVERSITY; HARVARD UNIVERSITY; HARVARD MEDICAL SCHOOL					2023-07-04			EDITORIAL MATERIAL				H.DAHLEN@WESTERNSYDNEY.EDU.AU	E952				3M8QC			PATHWAY; HEALTH	7	LANCET GLOB HEALTH	LANCET GLOB. HEALTH	ENGLISH		13	GOLD	DRANDIC, DANIELA/0000-0003-3119-7734	THE BOULEVARD, LANGFORD LANE, KIDLINGTON, OXFORD OX5 1GB, OXON, ENGLAND	JUL	2	OXFORD	35714641	J	ELSEVIER SCI LTD	2022		DAHLEN, HG (CORRESPONDING AUTHOR), WESTERN SYDNEY UNIV, PENRITH, NSW 2751, AUSTRALIA.	PUBLIC, ENVIRONMENTAL & OCCUPATIONAL HEALTH		2214-109X	LANCET GLOBAL HEALTH
PALM V;HEYE T;MOLWITZ I;VON STACKELBERG O;KAUCZOR H;SCHREYER A	PALM V;HEYE T;MOLWITZ I;VON STACKELBERG O;KAUCZOR H;SCHREYER A;	0	Background Sustainability is becoming increasingly important in radiology. Besides climate protection – economic, ecological, and social aspects are integral elements of sustainability. An overview of the scientific background of the sustainability and environmental impact of radiology as well as possibilities for future concepts for more sustainable diagnostic and interven- tional radiology are …	0	0	HEIDELBERG UNIVERSITY HOSPITAL, HEIDELBERG, GERMANY.;HEIDELBERG UNIVERSITY, HEIDELBERG, GERMANY.;UNIVERSITY HOSPITAL BASEL, BASEL, SWITZERLAND.;UNIVERSITY MEDICAL CENTER HAMBURG-EPPENDORF, HAMBURG, GERMANY.;BRANDENBERG MEDICAL SCHOOL THEODOR-FONTANE, BRANDENBERG AD HAVEL, GERMANY.		0	0	0	0	2023-07-19	0	10.1055/a-2093-4177	ARTICLE	0	0	0	0	0	0	0	0	TBD				0	ROFO	ROFO	ENGLISH	0	0	0	0	TBD	0	0	TBD	0	J	NLM (MEDLINE)	2023	0	TBD	TBD	0	0	ROFO
DONNELLY M;MERCADILLO N;DAVIDSON S	DONNELLY M;MERCADILLO N;DAVIDSON S	0	Insomnia is a disturbance of normal sleep patterns. It is characterised by sleep onset latency and/or sleep maintenance. Short term insomnia is defined as having symptoms for less than 4 weeks, whilst long term insomnia is symptoms lasting more than 4 weeks. Hypnotics including the benzodiazepine and non-benzodiazepine (Z-drugs) can provide relief from the symptoms of insomnia; they do not treat …	0	0	WARRINGTON GENERAL HOSPITAL, WARRINGTON, ENGLAND.;HOLLINS PARK HOSPITAL, WARRINGTON, ENGLAND.		0	0	0	0	2023-07-09	0	0	ARTICLE	0	0	0	0	0	0	0	0	TBD				0	BR J MEDICAL PRACT	BR J MEDICAL PRACT	ENGLISH	0	0	0	0	TBD	0	0	TBD	0	J	JMN MEDICAL EDUCATION LTD	2020	0	TBD	TBD	0	0	BRITISH JOURNAL OF MEDICAL PRACTITIONERS
WILKINSON A;ANDERSON G	WILKINSON, ALEXANDER J. K.;ANDERSON, GREG	ANONYMOUS, WAST RES ACT PROGR I;ANONYMOUS, GLAXOSMITHKLINE COMP;ANONYMOUS, 2004, IMPOSSIBLE WILL TAKE;ANONYMOUS, 2018, CHRON OBSTR PULM DIS;BLOOM CI, 2019, THORAX, V74, P1078, DOI 10.1136/THORAXJNL-2018-212957;BRITISH THORACIC SOCIETY SCOTTISH INTERCOLLEGIATE GUIDELINES NETWORK, 2008, THORAX, V63 SUPPL 4, PIV1, DOI 10.1136/THX.2008.097741;BROEDERS MEAC, 2004, RESP MED, V98, P1173, DOI 10.1016/J.R…	ASTHMA AND CHRONIC OBSTRUCTIVE PULMONARY DISEASE (COPD) ARE AMONGST THE MOST COMMON CHRONIC DISEASES WORLDWIDE, AND ARE LARGELY PREVENTABLE BY IMPROVING THE QUALITY OF THE AIR WE BREATHE. THE MOST COMMONLY DEPLOYED TREATMENT, THE METERED DOSE INHALER (MDI), USES HYDROFLUOROCARBON PROPELLANTS, WHICH ARE POWERFUL GREENHOUSE GASES THAT CONTRIBUTE DISPROPORTIONATELY TO THE CLIMATE CRISIS. ALTERNATIVE…		191	EAST AND NORTH HERTFORDSHIRE NHS TRUST, STEVENAGE, ENGLAND.;PHARMACENTR SOLUT LTD, LONDON, ENGLAND.						2023-07-19		10.1007/s40290-020-00339-8	ARTICLE	JUN 2020		1179-1993	ALEX.WILKINSON2@NHS.NET	199				LX9LI			ASTHMA	3	PHARM MED	PHARM. MED.	ENGLISH		48		WILKINSON, ALEXANDER/0000-0002-1808-3663	GEWERBESTRASSE 11, CHAM, CH-6330, SWITZERLAND	JUN	9	CHAM	32500439	J	SPRINGER INT PUBL AG	2020		WILKINSON, AJK (CORRESPONDING AUTHOR), EAST & NORTH HERTFORDSHIRE NHS TRUST, STEVENAGE, HERTS, ENGLAND.	PHARMACOLOGY & PHARMACY		1178-2595	PHARMACEUTICAL MEDICINE
MORTIMER F;ISHERWOOD J;WILKINSON A;VAUX E	MORTIMER F;ISHERWOOD J;WILKINSON A;VAUX E;	0	Sustainability can be considered a domain of quality in healthcare, extending the responsibility of health services to patients not just of today but of the future. The longer term perspective highlights the impacts of our healthcare system on our environment and communities and in turn back onto population health. A sustainable approach will therefore expand the healthcare definition of value to…	0	0	CENTRE FOR SUSTAINABLE HEALTHCARE, OXFORD, ENGLAND.;ROYAL COLLEGE OF PHYSCIANS, LONDON, ENGLAND.;EAST AND NORTH HERTFORDSHIRE NHS TRUST, STEVENAGE, ENGLAND.;ROYAL BERKSHIRE NHS FOUNDATION TRUST, READING, ENGLAND.		0	0	0	0	2023-07-10	0	10.7861/futurehosp.5-2-88	ARTICLE	0	0	0	0	0	0	0	0	TBD				0	FUTURE HEALTHC J	FUTURE HEALTHC J	ENGLISH	0	0	0	0	TBD	0	0	TBD	0	J	ROYAL COLLEGE OF PHYSICIANS	2018	0	TBD	TBD	0	0	FUTURE HEALTHCARE JOURNAL
CROUCH G;MUKHERJEE P;RICHARDSON A	CROUCH, GARETH WEIJIE;MUKHERJEE, PAYAL;RICHARDSON, ARTHUR	ARDNELL GROUP, 2016, STUD EXPL REAS EXP L, P179;BADGERY-PARKER T, 2019, BMJ QUAL SAF, V28, P205, DOI 10.1136/BMJQS-2018-008338;BAXTER D, 2020, SUSTAINABILITY-BASEL, V12, DOI 10.3390/SU12125097;CHABAN N., 2019, SHAPING EU GLOBAL ST;DUCKETT STEPHEN, 2020, HEALTHC POLICY, V15, P21, DOI 10.12927/HCPOL.2020.26228;HAN S, 2019, ANN INTERN MED, V170, P784, DOI 10.7326/M18-1422;KUMAR S, 2021, J PUBLIC HEA…			1593	ROYAL NORTH SHORE HOSPITAL, SYDNEY, AUSTRALIA.;ROYAL PRINCE ALFRED HOSPITAL, SYDNEY, AUSTRALIA.;UNIVERSITY OF SYDNEY, SYDNEY, AUSTRALIA.;WESTMEAD HOSPITAL, SYDNEY, AUSTRALIA.	ROYAL NORTH SHORE HOSPITAL; UNIVERSITY OF SYDNEY; UNIVERSITY OF SYDNEY					2023-07-11		10.1111/ans.17780	ARTICLE			1445-2197		1595				3R1UR			CARE	7-8	ANZ J SURG	ANZ J. SURG.	ENGLISH		13	GREEN PUBLISHED	CROUCH, GARETH/0000-0002-8756-9632	111 RIVER ST, HOBOKEN 07030-5774, NJ USA	JUL	3	HOBOKEN	35950673	J	WILEY	2022		CROUCH, GW (CORRESPONDING AUTHOR), ROYAL NORTH SHORE HOSP, DEPT PLAST & RECONSTRUCT SURG, ST LEONARDS, NSW, AUSTRALIA.; CROUCH, GW (CORRESPONDING AUTHOR), ROYAL PRINCE ALFRED HOSP SYDNEY, INST ACAD SURG, SYDNEY, NSW, AUSTRALIA.; CROUCH, GW (CORRESPONDING AUTHOR), UNIV SYDNEY, DISCIPLINE SURG, SYDNEY, NSW, AUSTRALIA.	SURGERY		1445-1433	ANZ JOURNAL OF SURGERY
REGAN W;HOTHI D;JONES K	REGAN W;HOTHI D;JONES K;	0	We describe a quality improvement project (QIP) designed to reduce unnecessary biochemistry samples requested on a paediatric cardiology ward in Great Ormond Street Hospital. Prior to the intervention biochemistry tests were requested on a daily basis by nursing and junior doctor staff at an annual cost of around £27 000 for the ward. The lead author observed that for the majority the true indica…	0	0	GREAT ORMAND STREET HOSPITAL, LONDON, ENGLAND.		0	0	0	0	2023-07-11	0	10.1136/bmjoq-2018-000372	ARTICLE	0	0	0	0	0	0	0	0	TBD				0	BMJ OPEN QUAL	BMJ OPEN QUAL	ENGLISH	0	0	0	0	TBD	0	0	TBD	0	J	BMJ PUBLISHING GROUP	2018	0	TBD	TBD	0	0	BMJ OPEN QUALITY
LEGRAND J;AUBIN-AUGER I;DE BARY L;FOSSEMBAS E;BARUCH D;MALMARTEL A	LEGRAND, JULIE;AUBIN-AUGER, ISABELLE;DE BARY, LOUISE;FOSSEMBAS, ELODIE;BARUCH, DAN;MALMARTEL, ALEXANDRE	ANDRE H, 2022, INT J ENV RES PUB HE, V19, DOI 10.3390/IJERPH19084901;ANONYMOUS, 2012, LOI RELATIVE RECHERC;ANONYMOUS, 2014, INTERVIEWS LEARNING;BALLET J., 2004, DEV DURABLE TERRIT, V1, P1, DOI 10.4000/DEVELOPPEMENTDURABLE.1165, DOI 10.4000/DEVELOPPEMENTDURABLE.1165;BAREIL C, 2004, RESISTANCE CHANGEMEN;BARRATT A, 2021, BMJ-BRIT MED J, V375, DOI 10.1136/BMJ.N2407;BELOTTI M., 2007, DEV DURABLE MED G…	LAY SUMMARY IN AN ERA WHERE GLOBAL HEALTH IS AN INCREASING CONCERN FOR THE POPULATION, IT APPEARED NECESSARY TO STUDY THE EXTENT TO WHICH HEALTH PROFESSIONALS WERE WILLING TO CHANGE THEIR BEHAVIOURS IN THEIR PROFESSIONAL LIVES. THIS STUDY WAS BASED ON THE INTERVIEW OF 12 FRENCH GENERAL PRACTITIONERS AND INVESTIGATED THEIR PERSPECTIVE ON SUSTAINABLE DEVELOPMENT AND HOW THEY IMPLEMENTED IT IN THEIR…		511	UNIVERSITE PARIS CITE, PARIS, FRANCE.;UNIVERSITE SORBONNE PARIS NORD, PARIS, FRANCE.	UDICE-FRENCH RESEARCH UNIVERSITIES; UNIVERSITE PARIS CITE; UDICE-FRENCH RESEARCH UNIVERSITIES; UNIVERSITE PARIS CITE; INRAE; INSTITUT NATIONAL DE LA SANTE ET DE LA RECHERCHE MEDICALE (INSERM); UDICE-FRENCH RESEARCH UNIVERSITIES; UNIVERSITE PARIS CITE; UDICE-FRENCH RESEARCH UNIVERSITIES; UNIVERSITE PARIS CITE					2023-07-19	GENERAL PRACTICE; ONE HEALTH; PRIMARY CARE; QUALITATIVE STUDY; SOCIAL RESPONSIBILITY; SUSTAINABLE DEVELOPMENT	10.1093/fampra/cmad003	ARTICLE	JAN 2023		1460-2229	ALEXANDRE.MALMARTEL@U-PARIS.FR	518		CMG	THE AUTHORS WISH TO THANK THE INTERVIEWEES FOR THEIR TIME AND CONTRIBUTION. WE THANK ZOE BARUCH, CAMILLE LEVEQUE AND ROMAIN BORDEYNE FOR REVIEWING THE MANUSCRIPT BEFORE SUBMISSION. WE WOULD LIKE TO THANK THE FRENCH COLLEGE OF GENERAL PRACTICE (CMG) AND THE FRENCH PLANETARY HEALTH GROUP FOR THEIR SUPPORT AND THE WORK THEY PRODUCE.	H9FR5			CARE	3	FAM PRACT	FAM. PR.	ENGLISH		38		MALMARTEL, ALEXANDRE/0000-0001-5387-3268	GREAT CLARENDON ST, OXFORD OX2 6DP, ENGLAND	MAY 31	8	OXFORD	36652286	J	OXFORD UNIV PRESS	2023	MALMARTEL, ALEXANDRE/AAG-9088-2020	MALMARTEL, A (CORRESPONDING AUTHOR), UNIV PARIS CITE, FAC SANTE, DEPT MED GEN, UFR MED, 24 RUE FAUBOURG ST JACQUES, F-75014 PARIS, FRANCE.	GENERAL & INTERNAL MEDICINE		0263-2136	FAMILY PRACTICE
YIN R;HUANG J;CRISP G;IVERS R	YIN, RICHARD;HUANG, JENNY;CRISP, GEORGE;IVERS, ROWENA	BRAITHWAITE J, 2020, BMC MED, V18, DOI 10.1186/S12916-020-01563-4;CHARLES A., 2021, INTEGRATED CARE SYST;CLIMATE AND HEALTH ALLIANCE, 2021, REAL URG NOW COMM HL;DEPARTMENT OF CLIMATE CHANGE ENERGY THE ENVIRONMENT AND WATER, 2023, SOL PV BATT;EGGER G, 2014, AUST FAM PHYSICIAN, V43, P151;GOVERNMENT OF WESTERN AUSTRALIA, 2019, SUST HLTH REV FIN RE;GRUNSEIT AC, 2020, PREV MED REP, V20, DOI 10.1016/J.…	BACKGROUND CLIMATE CHANGE IS A HEALTH EMERGENCY, AND GENERAL PRACTITIONERS HAVE AN IMPORTANT ROLE IN BOTH MITIGATION AND ADAPTATION TO THE EFFECTS OF CLIMATE CHANGE. CLIMATE CHANGE IS ALREADY IMPACTING HEALTH IN A MYRIAD OF WAYS, INCLUDING DEATH AND ILLNESS FROM INCREASINGLY FREQUENT EXTREME WEATHER EVENTS, DISRUPTIONS TO FOOD SYSTEMS AND CHANGES IN VECTOR-BORNE DISEASES. GENERAL PRACTICE CAN DEM…		257	ONSLOW ROAD FAMILY PRACTICE, SHENTON PARK, AUSTRALIA.;BANKSIA MEDICAL CENTRE, NEWCOMB, AUSTRALIA.;UNIVERSITY OF WESTERN AUSTRALIA, PERTH, AUSTRALIA.;UNIVERSITY OF WOLLONGONG, WOLLONGONG, AUSTRALIA.	UNIVERSITY OF WESTERN AUSTRALIA; UNIVERSITY OF WOLLONGONG					2023-07-11			ARTICLE			2208-7958	RICHARDELYIN@GMAIL.COM	261				G4CZ2			CARBON FOOTPRINT; HEALTH; CLIMATE	5	AUST J GEN PRACT	AUST. J. GEN. PRACT.	ENGLISH		27			1 PALMERSTON CRESCENT, SOUTH MELBOURNE, VICTORIA 3205, AUSTRALIA	MAY	5	SOUTH MELBOURNE	37149763	J	ROYAL AUSTRALIAN COLLEGE GENERAL PRACTITIONERS	2023		YIN, RC (CORRESPONDING AUTHOR), ONSLOW RD FAMILY PRACTICE, SHENTON PK, WA, AUSTRALIA.	GENERAL & INTERNAL MEDICINE		2208-794X	AUSTRALIAN JOURNAL OF GENERAL PRACTICE
SAHA S;HUBNER A;LUHMANN E;NIEBEL D;HECKER C	SAHA, SUSANNE;HUEBNER, ANNE;LUHMANN, ESTHER;NIEBEL, DENNIS;HECKER, CHRISTINA	ANONYMOUS, US;BKK-LANDESVERBAND NORDWEST, 2021, GEH WETT FUHR ZUN GE;BROWNLEE S, 2017, LANCET, V390, P156, DOI 10.1016/S0140-6736(16)32585-5;BUNDESARZTEKAMMER, 2021, BESCHL 125 DTSCH ARZ;BUNDESARZTEKAMMER, 2022, FORTB;DASGUPTA PS, 2013, SCIENCE, V340, P324, DOI 10.1126/SCIENCE.1224664;DICKHOFF A, 2022, KLIK KLIMAMANAGER KL;GAO JH, 2018, SCI TOTAL ENVIRON, V627, P388, DOI 10.1016/J.SCITOTENV.2018.…	BACKGROUND: CLIMATE CHANGE AS A CONSEQUENCE OF ANTHROPOGENIC GREENHOUSE GAS EMISSIONS (CO(2)E) FAVORS WEATHER EXTREMES. THIS CHALLENGES THE HEALTHCARE SYSTEM TO COPE WITH NEGATIVE CONSEQUENCES AND TO REMAIN FUNCTIONAL AT THE SAME TIME. DESPITE RISING COSTS AND SHORTAGE OF STAFF, SICK PEOPLE IN AN AGING SOCIETY MUST BE INCREASINGLY CARED FOR IN A RESOURCE-EFFICIENT AND CLIMATE-NEUTRAL MANNER WITHO…		3	ARBEITSGEMEINSCHAFT NACHHALTIGKEIT IN DER DERMATOLOGIE, FREIBURG, GERMANY.;DEUTSCHE ALLIANZ KLIMAWANDEL AND GESUNDHEIT UND KLUG, BERLIN, GERMANY.;VEREIN DEMOKRAT PHARMAZEUTINNEN AND PHARMAZEUTEN VD, HAMBURG, GERMANY.;UNIVERSITY KLINIKUM REGENSBURG, REGENSBURG, GERMANY.	UNIVERSITY OF REGENSBURG					2023-07-04	HEALTHCARE SYSTEM; CLIMATE CHANGE; OVERPRESCRIPTION; CO-BENEFITS; CRISIS RESILIENCE	10.1007/s00105-022-05084-4	ARTICLE	DEC 2022		2731-7013	DR.S.SAHA@WEB.DE; ANNE.HUEBNER@KLIMAWANDEL-GESUNDHEIT.DE; CHRISTINA.HECKER@HECKERS-KOELN.DE	10				9E8JC			HEALTH; CLIMATE	1	DERMATOLOGIE	DERMATOLOGIE	GERMAN		31			TIERGARTENSTRASSE 17, D-69121 HEIDELBERG, GERMANY	JAN	8	HEIDELBERG	36525079	J	SPRINGER HEIDELBERG	2023		SAHA, S (CORRESPONDING AUTHOR), ARBEITSGEMEINSCHAFT NACHHALTIGKEIT DERMATOL AGN E, GUNTRAMSTR 8, D-79106 FREIBURG, GERMANY.; HUBNER, A (CORRESPONDING AUTHOR), DEUTSCH ALLIANZ KLIMAWANDEL & GESUNDHEIT EV KLUG, HAINBUCHENSTR 10A, D-13465 BERLIN, GERMANY.; HECKER, C (CORRESPONDING AUTHOR), WAIDMARKT 3, D-50676 COLOGNE, GERMANY.	DERMATOLOGY	SI	2731-7005	DERMATOLOGIE
MIR F;MORGAN L;HOUGHTON E	MIR F;MORGAN L;HOUGHTON E;	0		0	0	CAMBRIDGE UNIVERSITY HOSPITALS NHS TRUST, CAMBRIDGE, ENGLAND.;UNIVERSITY OF EAST ANGLIA, NORWICH, ENGLAND.;HEALTH EDUCATION ENGLAND, LONDON, ENGLAND.		0	0	0	0	2023-07-10	0	10.1136/bmj.n2539	EDITORIAL MATERIAL	0	0	0	0	0	0	0	0	TBD				0	BMJ-BRIT MED J	BMJ-BRITISH MEDICAL JOURNAL	ENGLISH	0	0	0	0	TBD	0	0	TBD	0	J	BMJ PUBLISHING GROUP	2021	0	TBD	TBD	0	0	BMJ-BRITISH MEDICAL JOURNAL
MICHAEL C;DOMINEY-HOWES D;LABBATE M	MICHAEL, CAROLYN ANNE;DOMINEY-HOWES, DALE;LABBATE, MAURIZIO	ANONYMOUS, 2013, ANTIBIOTIC RESISTANC;AUSTRALIAN PUBLIC SERVICE COMMISSION, 2007, CHANG BEH PUBL POL P;AWASTHI S, 2004, BMJ-BRIT MED J, V328, P791;BAHAROGLU Z, 2013, ANTIBIOTICS-BASEL, V2, P288, DOI 10.3390/ANTIBIOTICS2020288;BAQUERO F, 2008, CURR OPIN BIOTECH, V19, P260, DOI 10.1016/J.COPBIO.2008.05.006;BIRD DK, 2011, B VOLCANOL, V73, P1209, DOI 10.1007/S00445-011-0464-1;CAMBRAY G, 2011, MOBILE …	THE ANTIMICROBIAL RESISTANCE (AMR) CRISIS IS THE INCREASING GLOBAL INCIDENCE OF INFECTIOUS DISEASES AFFECTING THE HUMAN POPULATION, WHICH ARE UNTREATABLE WITH ANY KNOWN ANTIMICROBIAL AGENT. THIS CRISIS WILL HAVE A DEVASTATING COST ON HUMAN SOCIETY AS BOTH DEBILITATING AND LETHAL DISEASES INCREASE IN FREQUENCY AND SCOPE. THREE MAJOR FACTORS DETERMINE THIS CRISIS: (1) THE INCREASING FREQUENCY OF AM…	145		UNIVERSITY OF TECHNOLOGY SYDNEY, SYDNEY, AUSTRALIA.;UNIVERSITY OF SYDNEY, SYDNEY, AUSTRALIA.	UNIVERSITY OF TECHNOLOGY SYDNEY; UNIVERSITY OF SYDNEY; UNIVERSITY OF TECHNOLOGY SYDNEY					2023-07-04	ANTIBIOTIC; ANTIMICROBIAL RESISTANCE; GLOBAL CRISIS; HORIZONTAL GENE TRANSFER; PUBLIC PERCEPTION	10.3389/fpubh.2014.00145	REVIEW			2296-2565	CAMCON@OZEMAIL.COM.AU					VI6AZ			ANTIBIOTIC-RESISTANCE; RISK; EVOLUTION; INTEGRONS; HEALTH; THREAT; SAFETY		FRONT PUBLIC HEALTH	FRONT. PUBLIC HEALTH	ENGLISH		50	GOLD, GREEN PUBLISHED	DOMINEY-HOWES, DALE/0000-0003-2677-2837; LABBATE, MAURIZIO/0000-0003-1428-3382	AVENUE DU TRIBUNAL FEDERAL 34, LAUSANNE, CH-1015, SWITZERLAND		8	LAUSANNE	25279369	J	FRONTIERS MEDIA SA	2014		MICHAEL, CA (CORRESPONDING AUTHOR), UNIV TECHNOL, SCH MED & MOL BIOSCI, SYDNEY, NSW 2001, AUSTRALIA.	PUBLIC, ENVIRONMENTAL & OCCUPATIONAL HEALTH			FRONTIERS IN PUBLIC HEALTH
RODRIGUEZ-JIMENEZ L;ROMERO-MARTIN M;SPRUELL T;STELEY Z;GOMEZ-SALGADO J	RODRIGUEZ-JIMENEZ, LUCAS;ROMERO-MARTIN, MACARENA;SPRUELL, TIMOTHY;STELEY, ZOE;GOMEZ-SALGADO, JUAN	BOOTH A, 2019, BMJ GLOB HEALTH, V4, DOI 10.1136/BMJGH-2018-001107;BOZOUDIS V, 2022, ENVIRON MONIT ASSESS, V194, DOI 10.1007/S10661-022-09871-3;BOZOUDIS V, 2021, ENVIRON MODEL ASSESS, V26, P155, DOI 10.1007/S10666-020-09701-1;CAMPION N, 2016, J ARCHIT ENG, V22, DOI 10.1061/(ASCE)AE.1943-5568.0000217;CHIARINI A, 2017, J CLEAN PROD, V162, P391, DOI 10.1016/J.JCLEPRO.2017.06.027;ECKELMAN MJ, 2018, PL…	HEALTHCARE SYSTEMS ARE RESPONSIBLE FOR 4%-5% OF THE EMISSIONS OF GREENHOUSE GASES WORLDWIDE. THE GREENHOUSE GAS PROTOCOL DIVIDES CARBON EMISSIONS INTO THREE SCOPES: SCOPE 1 OR DIRECT EMISSIONS SECONDARY TO ENERGY USE; SCOPE 2 OR INDIRECT EMISSIONS SECONDARY TO PURCHASED ELECTRICITY; AND SCOPE 3 FOR THE REST OF INDIRECT EMISSIONS. AIMTO DESCRIBE THE ENVIRONMENTAL IMPACT OF HEALTH SERVICES. DESIGNA…			ROYAL FREE HOSPITAL NHS FOUNDATION TRUST, LONDON, ENGLAND.;UNIVERSIDAD DE HUELVA, HUELVA, SPAIN.;CROYDON HEALTH SERVICES NHS TRUST, LONDON, ENGLAND.;ROYAL COLLEGE OF EMERGENCY MEDICINE, LONDON, ENGLAND.;UNIVERSIDAD DE ESPECIALIDADES ESPIRITU SANTO, GUAYAQUIL, ECUADOR.	UNIVERSITY OF LONDON; UNIVERSITY COLLEGE LONDON; ROYAL FREE LONDON NHS FOUNDATION TRUST; UNIVERSIDAD DE HUELVA; UNIVERSIDAD DE HUELVA; UNIVERSIDAD DE ESPECIALIDADES ESPIRITU SANTO					2023-07-19	CARBON FOOTPRINT; ENVIRONMENTAL IMPACT; GREENHOUSE GASES EMISSIONS; HEALTHCARE SETTINGS; LIFE CYCLE ASSESSMENT	10.1111/jan.15671	REVIEW; EARLY ACCESS	MAY 2023		1365-2648	MACARENA.ROMERO@DENF.UHU.ES					G5PD9			CLIMATE-CHANGE; IMPACT; UK		J ADV NURS	J. ADV. NURS.	ENGLISH		56	HYBRID	SPRUELL, TIM/0000-0003-1939-193X; ROMERO-MARTIN, MACARENA/0000-0003-3022-3339; GOMEZ SALGADO, JUAN/0000-0001-9053-7730	111 RIVER ST, HOBOKEN 07030-5774, NJ USA	2023 MAY 17	15	HOBOKEN	37198974	J	WILEY	2023	; GOMEZ SALGADO, JUAN/G-7252-2017	ROMERO-MARTIN, M (CORRESPONDING AUTHOR), FAC ENFERMERIA, CAMPUS EL CARMEN,AVDA TRES MARZO S-N, HUELVA 21071, SPAIN.	NURSING		0309-2402	JOURNAL OF ADVANCED NURSING
MCALISTER S;MCGAIN F;PETERSEN M;STORY D;CHARLESWORTH K;ISON G;BARRATT A	MCALISTER, SCOTT;MCGAIN, FORBES;PETERSEN, MATILDE;STORY, DAVID;CHARLESWORTH, KATE;ISON, GLENN;BARRATT, ALEXANDRA	ANONYMOUS, 2006, 14040 ISO;AUSTRALIAN INSTITUTE OF HEALTH AND WELFARE, 2021, SPEC PATH OTH DIAGN;BROWNLEE S, 2017, LANCET, V390, P156, DOI 10.1016/S0140-6736(16)32585-5;CAUD N., 2021, CLIM CHANG 2021 PHYS, DOI DOI 10.1017/9781009157896.001;ECKELMAN MJ, 2016, PLOS ONE, V11, DOI 10.1371/JOURNAL.PONE.0157014;ESMAEILI A, 2015, J HEALTH SERV RES PO, V20, P67, DOI 10.1177/1355819614554845;GLASZIOU P, 2…	BACKGROUND PATHOLOGY TESTING AND DIAGNOSTIC IMAGING TOGETHER CONTRIBUTE 9% OF HEALTHCARE'S CARBON FOOTPRINT. WHILST THE CARBON FOOTPRINT OF PATHOLOGY TESTING HAS BEEN UNDERTAKEN, TO DATE, THE CARBON FOOTPRINT OF THE FOUR MOST COMMON IMAGING MODALITIES IS UNCLEAR. METHODS WE PERFORMED A PROSPECTIVE LIFE CYCLE ASSESSMENT AT TWO AUSTRALIAN UNIVERSITY-AFFILIATED HEALTH SERVICES OF FIVE IMAGING MODALI…			UNIVERSITY OF MELBOURNE, PARKVILLE, AUSTRALIA.;UNIVERSITY OF SYDNEY, SYDNEY, AUSTRALIA.;WESTERN HEALTH, MELBOURNE, AUSTRALIA.;NORTHERN SYDNEY LOCAL HEALTH DISTRICT, SYDNEY, AUSTRALIA.;ST GEORGE HOSPITAL, SYDNEY, AUSTRALIA.	UNIVERSITY OF MELBOURNE; UNIVERSITY OF SYDNEY; UNIVERSITY OF MELBOURNE; UNIVERSITY OF MELBOURNE; UNIVERSITY OF SYDNEY; ST GEORGE HOSPITAL					2023-07-04	DIAGNOSTIC IMAGING; CARBON FOOTPRINT; LIFE CYCLE ASSESSMENT; NET-ZERO CARBON; AGING; COMORBIDITIES	10.1016/j.lanwpc.2022.100459	ARTICLE	MAY 2022		2666-6065	SCOTT.MCALISTER@UNIMELB.EDU.AU			NATIONAL HEALTH AND MEDICAL RESEARCH COUNCIL OF AUSTRALIA (NHMRC); HEALTHY URBAN ENVIRONMENTS(HUE); MARIDULU BUDYARI GUMAL SYDNEY PARTNERSHIP FOR HEALTH, EDUCATION, RESEARCH AND ENTERPRISE MBG SPHERE; HEALTH AND MEDICAL RESEARCH COUNCIL OF AUSTRALIA (NHMRC) CENTRE OF RESEARCH EXCELLENCE GRANT [1004136]	SCOTT MCALISTER WAS FUNDED BY A NATIONAL HEALTH AND MEDICAL RESEARCH COUNCIL OF AUSTRALIA (NHMRC) PHDSCHOLARSHIP, AND FROM THE HEALTHY URBAN ENVIRONMENTS(HUE) COLLABORATORY OF THE MARIDULU BUDYARI GUMAL SYDNEY PARTNERSHIP FOR HEALTH, EDUCATION, RESEARCH AND ENTERPRISE MBG SPHERE. ALEXANDRA BARRETT IS FUNDED BY A NATIONAL HEALTH AND MEDICAL RESEARCH COUNCIL OF AUSTRALIA (NHMRC) CENTRE OF RESEARCH …	2B2SM			CARE; IMPACT		LANCET REG HEALTH-W	LANCET REG. HEALTH-W. PAC.	ENGLISH		31	GOLD, GREEN PUBLISHED	BARRATT, ALEXANDRA/0000-0002-2561-3319; MCALISTER, SCOTT/0000-0001-8702-6374; BRETH PETERSEN, MATILDE/0000-0002-1300-1091; MCGAIN, FORBES/0000-0002-1977-9072	RADARWEG 29, 1043 NX AMSTERDAM, NETHERLANDS	JUL	9	AMSTERDAM	35538935	J	ELSEVIER	2022	BARRATT, ALEXANDRA/A-7349-2011	MCALISTER, S (CORRESPONDING AUTHOR), UNIV MELBOURNE, CTR HLTH POLICY, PARKVILLE, VIC, AUSTRALIA.	HEALTH CARE SCIENCES & SERVICES; PUBLIC, ENVIRONMENTAL & OCCUPATIONAL HEALTH			LANCET REGIONAL HEALTH-WESTERN PACIFIC
MCALISTER S;BARRATT A;BELL K;MCGAIN F	MCALISTER, SCOTT;BARRATT, ALEXANDRA L.;BELL, KATY J. L.;MCGAIN, FORBES	BELL KJL, 2019, ANN INTERN MED, V170, P259, DOI 10.7326/M18-2645;CASSEL CK, 2012, JAMA-J AM MED ASSOC, V307, P1801, DOI 10.1001/JAMA.2012.476;CIROTH A, 2016, INT J LIFE CYCLE ASS, V21, P1338, DOI 10.1007/S11367-013-0670-5;ECKELMAN M, 2012, ANESTH ANALG, V114, P1067, DOI 10.1213/ANE.0B013E31824F6959;ECKELMAN MJ, 2016, PLOS ONE, V11, DOI 10.1371/JOURNAL.PONE.0157014;EUROPEAN COMMISSION-JOINT RESEAR…	OBJECTIVES TO ESTIMATE THE CARBON FOOTPRINT OF FIVE COMMON HOSPITAL PATHOLOGY TESTS: FULL BLOOD EXAMINATION; UREA AND ELECTROLYTE LEVELS; COAGULATION PROFILE; C-REACTIVE PROTEIN CONCENTRATION; AND ARTERIAL BLOOD GASES. DESIGN, SETTING PROSPECTIVE LIFE CYCLE ASSESSMENT OF FIVE PATHOLOGY TESTS IN TWO UNIVERSITY-AFFILIATED HEALTH SERVICES IN MELBOURNE. WE INCLUDED ALL CONSUMABLES AND ASSOCIATED WAST…		377	UNIVERSITY OF MELBOURNE, PARKVILLE, AUSTRALIA.;UNIVERSITY OF SYDNEY, SYDNEY, AUSTRALIA.;WESTERN HEALTH, MELBOURNE, AUSTRALIA.	UNIVERSITY OF MELBOURNE; UNIVERSITY OF SYDNEY					2023-07-04	ENVIRONMENTAL POLICY; CLIMATE CHANGE	10.5694/mja2.50583	ARTICLE	APR 2020		1326-5377	SMCALISTER@STUDENT.UNIMELB.EDU.AU	382		VICTORIAN DEPARTMENT OF HEALTH AND HUMAN SERVICES; CHOOSING WISELY AUSTRALIA; NATIONAL HEALTH AND MEDICAL RESEARCH COUNCIL [1104136]	FUNDING FOR THIS INVESTIGATION (DATA COLLECTION, LIFE CYCLE ASSESSMENT ANALYSIS, REPORT WRITING) WAS PROVIDED BY THE VICTORIAN DEPARTMENT OF HEALTH AND HUMAN SERVICES, CHOOSING WISELY AUSTRALIA, AND BY A NATIONAL HEALTH AND MEDICAL RESEARCH COUNCIL CENTRE FOR RESEARCH EXCELLENCE GRANT (ALEXANDRA BARRATT: 1104136). SCOTT MCALISTER IS SUPPORTED BY A NATIONAL HEALTH AND MEDICAL RESEARCH COUNCIL PHD …	LL2NY			GREENHOUSE-GAS EMISSIONS; LIFE-CYCLE ASSESSMENT	8	MED J AUSTRALIA	MED. J. AUST.	ENGLISH		29	GREEN PUBLISHED, BRONZE	BELL, KATY/0000-0002-0137-3218; BARRATT, ALEXANDRA/0000-0002-2561-3319; MCALISTER, SCOTT/0000-0001-8702-6374	111 RIVER ST, HOBOKEN 07030-5774, NJ USA	MAY	6	HOBOKEN	32304240	J	WILEY	2020	BELL, KATY/B-9650-2013; BARRATT, ALEXANDRA/A-7349-2011	MCALISTER, S (CORRESPONDING AUTHOR), UNIV MELBOURNE, MELBOURNE, VIC, AUSTRALIA.	GENERAL & INTERNAL MEDICINE		0025-729X	MEDICAL JOURNAL OF AUSTRALIA
BEIN T	BEIN, THOMAS	AURIEMMA CL, 2019, INTENS CARE MED, V45, P1806, DOI 10.1007/S00134-019-05771-2;BEIN T, 2023, INTENS CARE MED, V49, P62, DOI 10.1007/S00134-022-06930-8;BEIN T, 2021, INTENS CARE MED, V47, P903, DOI 10.1007/S00134-021-06455-6;FAN E, 2018, JAMA-J AM MED ASSOC, V319, P698, DOI 10.1001/JAMA.2017.21907;HUFFLING K, 2014, CRIT CARE NURS Q, V37, P235, DOI 10.1097/CNQ.0000000000000028;LENZEN M, 2020, LANCE…	CLIMATE CHANGE AND GLOBAL WARMING ARE FACTS, AND ACTUALLY THEY ARE A HOT TOPIC FOR POLITICS, ECONOMICS, AND SOCIETIES. GLOBAL HEALTHCARE CONTRIBUTES APPROXIMATELY 5% OF WORLDWIDE ANTHROPOGENIC EMISSIONS, AND THIS FACT MIGHT PRODUCE AN ETHICAL DILEMMA BETWEEN THE HIPPOCRATIC PRINCIPLES OF 'BENEFICENCE' (PROMOTION OF HEALTH) AND OF 'NON-MALEFICENCE' (AVOIDING REINFORCEMENT OF THE CLIMATE CRISIS). I…		358	UNIVERSITY OF REGENSBURG, REGENSBURG, GERMANY.	UNIVERSITY OF REGENSBURG					2023-07-19	CLIMATE CHANGE; ENVIRONMENT AND PUBLIC HEALTH; WASTE MANAGEMENT; RECYCLING; INTENSIVE CARE MEDICINE	10.1007/s00063-023-01012-z	ARTICLE	APR 2023		2193-6226	THOMAS.BEIN@UKR.DE	361				I1SI3			CARBON FOOTPRINT; HEALTH	5	MED KLIN-INTENSIVMED	MED KLIN INTENSIVMED NOTFMED	GERMAN		14			TIERGARTENSTRASSE 17, D-69121 HEIDELBERG, GERMANY	JUN	4	HEIDELBERG	37119258	J	SPRINGER HEIDELBERG	2023		BEIN, T (CORRESPONDING AUTHOR), UNIV REGENSBURG, FAK MED, DEUTSCH ALLIANZ KLIMAWANDEL & GESUNDHEIT, D-93042 REGENSBURG, GERMANY.	GENERAL & INTERNAL MEDICINE	SI	2193-6218	MEDIZINISCHE KLINIK-INTENSIVMEDIZIN UND NOTFALLMEDIZIN
FURLAN L;DI FRANCESCO P;TOBALDINI E;SOLBIATI M;COLOMBO G;CASAZZA G;COSTANTINO G;MONTANO N	FURLAN L;DI FRANCESCO P;TOBALDINI E;SOLBIATI M;COLOMBO G;CASAZZA G;COSTANTINO G;MONTANO N;	0	Background: Pollution is a major threat to global health, and there is growing interest on strategies to reduce emissions caused by health care systems. Unwarranted clinical variation, i.e. variation in the utilization of health services unexplained by differences in patient illness or preferences, may be an avoidable source of CO2 when related to overuse. Our objective was to evaluate the CO2 em…	0	0	UNIVERSITY OF MILAN, MILAN, ITALY.;FONDAZIONE IRCCS CA GRANDA OSPEDALE MAGGIORE, MILAN, ITALY.		0	0	0	0	2023-07-19	0	10.1016/j.ejim.2023.01.016	ARTICLE	0	0	0	0	0	0	0	0	TBD				0	EUR J INTERN MED	EUR J INTERN MED	ENGLISH	0	0	0	0	TBD	0	0	TBD	0	J	ELSEVIER	2023	0	TBD	TBD	0	0	EUROPEAN JOURNAL OF INTERNAL MEDICINE
KOPPARAM R;REDBERG R	KOPPARAM R;REDBERG R;	0		0	0	UNIVERSITY OF CALIFORNIA, BERKELEY, USA.		0	0	0	0	2023-07-19	0	10.1016/j.ejim.2023.02.022	EDITORIAL MATERIAL	0	0	0	0	0	0	0	0	TBD				0	EUR J INTERN MED	EUR J INTERN MED	ENGLISH	0	0	0	0	TBD	0	0	TBD	0	J	ELSEVIER	2023	0	TBD	TBD	0	0	EUROPEAN JOURNAL OF INTERNAL MEDICINE
SHERMAN J;THIEL C;MACNEILL A;ECKELMAN M;DUBROW R;HOPF H;LAGASSE R;BIALOWITZ J;COSTELLO A;FORBES M;STANCLIFFE R;ANASTAS P;ANDERKO L;BARATZ M;BARNA S;BHATNAGAR U;BURNHAM J;CAI Y;CASSELS-BROWN A;CIMPRICH A;COLE H;CORONADO-GARCIA L;DUANE B;GRISOTTI G;HARTWELL A;KUMAR V;KURTH A;LEAPMAN M;MORRIS D;OVERCASH M;PARVATKER A;PENCHEON D;POLLARD A;ROBAIRE B;ROCKNE K;SADLER B;SCHENK B;SETHI T;SUSSMAN L;THOMPSO…	SHERMAN, JODI D.;THIEL, CASSANDRA;MACNEILL, ANDREA;ECKELMAN, MATTHEW J.;DUBROW, ROBERT;HOPF, HARRIET;LAGASSE, ROBERT;BIALOWITZ, JOSEPH;COSTELLO, ANTHONY;FORBES, MCGAIN;STANCLIFFE, RACHEL;ANASTAS, PAUL;ANDERKO, LAURA;BARATZ, MARK;BARNA, STEFI;BHATNAGAR, URVASHI;BURNHAM, JASON;CAI, YIZHEN;CASSELS-BROWN, ANDY;CIMPRICH, ALEXANDER F. P.;COLE, HEIDI;CORONADO-GARCIA, LOREA;DUANE, BRETT;GRISOTTI, GABRIEL…	ADLER S, 2005, SURG ENDOSC, V19, P268, DOI 10.1007/S00464-003-9232-4;ALBERT O, 2018, TOXICOL SCI, V161, P266, DOI 10.1093/TOXSCI/KFX156;ALEXANDER R, 2018, CAN J ANESTH, V65, P221, DOI 10.1007/S12630-017-1006-X;ALSHQAQEEQ F, 2020, RESOUR CONSERV RECY, V154, DOI 10.1016/J.RESCONREC.2019.104560;AMERICAN COLLEGE OF SURGEONS, ACS NAT SURG QUAL IM;AMERICAN HOSPITAL ASSOCIATION, AHA ANN SURV DAT;AMERICA…	HEALTHCARE IS A MAJOR EMITTER OF ENVIRONMENTAL POLLUTANTS THAT ADVERSELY AFFECT HEALTH. WITHIN THE HEALTHCARE COMMUNITY, AWARENESS OF THESE EFFECTS IS LOW, AND RECOGNITION OF THE DUTY TO ADDRESS THEM IS ONLY BEGINNING TO GAIN TRACTION. HEALTHCARE SUSTAINABILITY SCIENCE EXPLORES DIMENSIONS OF RESOURCE CONSUMPTION AND ENVIRONMENTAL EMISSIONS ASSOCIATED WITH HEALTHCARE ACTIVITIES. THIS EMERGING FIEL…	104882		YALE UNIVERSITY, NEW HAVEN, USA.;NEW YORK UNIVERSITY, NEW YORK, USA.;BRITISH COLUMBIA CANCER AGENCY, VANCOUVER, CANADA.;UNIVERSITY OF BRITISH COLUMBIA, VANCOUVER, CANADA.;NORTHEASTERN UNIVERSITY, BOSTON, USA.;UNIVERSITY OF UTAH, SALT LAKE CITY, USA.;KAISER PERMANENTE, OAKLAND, USA.;LANCET COUNTDOWN, LONDON, ENGLAND.;WESTERN HEALTH, MELBOURNE, AUSTRALIA.;UNIVERSITY OF SYDNEY, SYDNEY, AUSTRALIA.;UN…	YALE UNIVERSITY; YALE UNIVERSITY; YALE UNIVERSITY; NEW YORK UNIVERSITY; NEW YORK UNIVERSITY TANDON SCHOOL OF ENGINEERING; BRITISH COLUMBIA CANCER AGENCY; UNIVERSITY OF BRITISH COLUMBIA; NORTHEASTERN UNIVERSITY; YALE UNIVERSITY; UTAH SYSTEM OF HIGHER EDUCATION; UNIVERSITY OF UTAH; UTAH SYSTEM OF HIGHER EDUCATION; UNIVERSITY OF UTAH; YALE UNIVERSITY; KAISER PERMANENTE; UNIVERSITY OF SYDNEY; UNIVERS…					2023-07-04		10.1016/j.resconrec.2020.104882	REVIEW			1879-0658				NATIONAL SCIENCE FOUNDATION [1818038]; YALE UNIVERSITY SCHOOL OF MEDICINE; NEW YORK UNIVERSITY GREEN GRANTS; YALE UNIVERSITY SCHOOL OF PUBLIC HEALTH; YALE UNIVERSITY SCHOOL OF NURSING; YALE UNIVERSITY OFFICE OF SUSTAINABILITY; DIV OF CHEM, BIOENG, ENV, & TRANSP SYS; DIRECTORATE FOR ENGINEERING [1818038] FUNDING SOURCE: NATIONAL SCIENCE FOUNDATION	THIS MATERIAL EVOLVED FROM THE WORKSHOP ON ENVIRONMENTAL SUSTAINABILITY IN CLINICAL CARE, HELD AT YALE UNIVERSITY IN NEW HAVEN, CONNECTICUT, USA, APRIL 6-8, 2018, CO-HOSTED WITH NEW YORK UNIVERSITY. THIS WORKSHOP WAS SUPPORTED BY GRANT 1818038 FROM THE NATIONAL SCIENCE FOUNDATION, THE YALE UNIVERSITY SCHOOL OF MEDICINE, NEW YORK UNIVERSITY GREEN GRANTS FUND, YALE UNIVERSITY SCHOOL OF PUBLIC HEALT…	NO6PA			LIFE-CYCLE ASSESSMENT; CARBON FOOTPRINT; SINGLE-USE; GAS EMISSIONS; CATARACT-SURGERY; IMPACT; COST; CHALLENGES; CLIMATE; HEMODIALYSIS		RESOUR CONSERV RECY	RESOUR. CONSERV. RECYCL.	ENGLISH		173		DUANE, BRETT/0000-0001-9670-0594; STANCLIFFE, RACHEL/0000-0002-1772-2857; HOPF, HARRIET W/0000-0002-3603-5569; BURNHAM, JASON/0000-0002-4777-3006; CIMPRICH, ALEXANDER/0000-0002-0083-9709; MCGAIN, FORBES/0000-0002-1977-9072; ZIMMERMAN, JULIE/0000-0002-5392-312X; SHERMAN, JODI/0000-0003-4157-9728; THIEL, CASSANDRA/0000-0002-1875-886X	RADARWEG 29, 1043 NX AMSTERDAM, NETHERLANDS	OCT	11	AMSTERDAM		J	ELSEVIER	2020	CIMPRICH, ALEXANDER/AAU-4725-2021; ZIMMERMAN, JULIE B/K-9572-2013; DUANE, BRETT/AAA-8177-2022; STANCLIFFE, RACHEL/AAD-8520-2022; VERMUND, STEN H/AAD-3592-2020; HOPF, HARRIET W/V-5506-2019; BURNHAM, JASON/S-1770-2019	SHERMAN, JD (CORRESPONDING AUTHOR), YALE SCH MED, ANESTHESIOL, NEW HAVEN, CT 06510 USA.; SHERMAN, JD (CORRESPONDING AUTHOR), YALE SCH PUBL HLTH, EPIDEMIOL ENVIRONM HLTH SCI, NEW HAVEN, CT 06510 USA.; SHERMAN, JD (CORRESPONDING AUTHOR), YALE SCH PUBL HLTH, PROGRAM HEALTHCARE ENVIRONM SUSTAINABIL, NEW HAVEN, CT 06510 USA.	ENGINEERING; ENVIRONMENTAL SCIENCES & ECOLOGY		0921-3449	RESOURCES CONSERVATION AND RECYCLING
UKUHOR H	UKUHOR, HYACINTH O.	ACAR JF, 2012, REV SCI TECH OIE, V31, P23;ALKHARSAH KR, 2019, J KING SAUD UNIV SCI, V31, P999, DOI 10.1016/J.JKSUS.2018.07.018;ALKHARSAH KR, 2018, ANN CLIN MICROB ANTI, V17, DOI 10.1186/S12941-018-0260-2;ALSAN M, 2015, LANCET INFECT DIS, V15, P1203, DOI 10.1016/S1473-3099(15)00149-8;ANONYMOUS, 2021, J INFECT PUBLIC HEAL, V14, P53;ARNOLD SR, 2005, COCHRANE DB SYST REV, DOI 10.1002/14651858.CD00353…	THE COVID-19 PANDEMIC CAUSED BY SEVERE ACUTE RESPIRATORY SYNDROME CORONAVIRUS 2 WAS FIRST REPORTED IN WUHAN, CHINA IN DECEMBER 2019 AND IS ASSOCIATED WITH HIGH LEVELS OF MORBIDITY AND MORTALITY. VARIOUS TYPES OF BACTERIAL AND FUNGAL INFECTIONS OCCUR IN PATIENTS WITH COVID-19 WITH SOME RESISTANT TO ANTIMICROBIALS THAT ARE ASSOCIATED WITH SIGNIFICANTLY WORSE OUTCOMES AND DEATHS. BESIDES, ANTIMICROB…		53	SAUDI ELECTRONIC UNIVERSITY, RIYADH, SAUDI ARABIA.	SAUDI ELECTRONIC UNIVERSITY					2023-07-04	ANTIMICROBIAL RESISTANCE; PANDEMICS; DETERMINANTS; INFECTIONS; ANTIBIOTICS	10.1016/j.jiph.2020.10.018	ARTICLE			1876-035X	HYACOO2000@YAHOO.COM	60				QC3BM			ANTIBIOTIC-RESISTANCE; NATURAL-PRODUCTS; EPIDEMIOLOGY; INFLUENZA; INFECTION; CRISIS	1	J INFECT PUBLIC HEAL	J. INFECT. PUBLIC HEALTH	ENGLISH		90	GREEN PUBLISHED, GOLD	UKUHOR, HYACINTH/0000-0002-6800-4994	84 THEOBALDS RD, LONDON WC1X 8RR, ENGLAND	JAN	8	LONDON	33341485	J	ELSEVIER SCIENCE LONDON	2021		UKUHOR, HO (CORRESPONDING AUTHOR), SAUDI ELECT UNIV, DEPT PUBL HLTH, POB 93499, RIYADH 11673, SAUDI ARABIA.	PUBLIC, ENVIRONMENTAL & OCCUPATIONAL HEALTH; INFECTIOUS DISEASES		1876-0341	JOURNAL OF INFECTION AND PUBLIC HEALTH
JOHANSSON M;GODLEE F;MOYNIHAN R	JOHANSSON, MINNA;GODLEE, FIONA;MOYNIHAN, RAY	BARRATT A, 2021, BMJ-BRIT MED J, V375, DOI 10.1136/BMJ.N2407;COTTER AR, 2017, BMJ OPEN, V7, DOI 10.1136/BMJOPEN-2017-017565;GLASZIOU P, 2017, LANCET, V390, P169, DOI 10.1016/S0140-6736(16)30946-1;JOHANSSON M, 2019, COCHRANE DB SYST REV, DOI 10.1002/14651858.ED000143;MARMOT M, 2012, LANCET, V380, P1011, DOI 10.1016/S0140-6736(12)61228-8;MAY C, 2009, BRIT MED J, V339, DOI 10.1136/BMJ.B2803;OECD, 20…		N2758		COCHRANE SUSTAINABLE HEALTHCARE, LUND, SWEDEN.;BOND UNIVERSITY, SOUTHPORT, AUSTRALIA.	BOND UNIVERSITY					2023-07-04		10.1136/bmj.n2758	EDITORIAL MATERIAL			1756-1833						WZ6HO					BMJ-BRIT MED J	BMJ-BRITISH MEDICAL JOURNAL	ENGLISH		10	BRONZE		BRITISH MED ASSOC HOUSE, TAVISTOCK SQUARE, LONDON WC1H 9JR, ENGLAND	NOV 15	2	LONDON	34776410	J	BMJ PUBLISHING GROUP	2021		JOHANSSON, M (CORRESPONDING AUTHOR), COCHRANE SUSTAINABLE HEALTHCARE, LUND, SWEDEN.	GENERAL & INTERNAL MEDICINE		0959-535X	BMJ-BRITISH MEDICAL JOURNAL
BADRICK T	BADRICK, TONY	BADRICK T., 2013, QUAL PROG, V46, P24;BRAITHWAITE J, 2020, BMC MED, V18, DOI 10.1186/S12916-020-01563-4;GORDON IO, 2021, AM J CLIN PATHOL, V156, P540, DOI 10.1093/AJCP/AQAB021;HAYWARD K., 2022, AM J CLIN PATHOL;TARI JJ, 2012, J IND ENG MANAG-JIEM, V5, P297, DOI 10.3926/JIEM.488;KIM EJ, 2016, J AM PLANN ASSOC, V82, P418, DOI 10.1080/01944363.2016.1218736;KROFT SH, 2021, AM J CLIN PATHOL, V156, P49…			322	ROYAL COLLEGE, ST LEONARDS, AUSTRALIA.						2023-07-11		10.1093/ajcp/aqac056	EDITORIAL MATERIAL	JUN 2022		1943-7722	TONY.BADRICK@RCPAQAP.COM.AU	324				4G0OO				3	AM J CLIN PATHOL	AM. J. CLIN. PATHOL.	ENGLISH		19	BRONZE		JOURNALS DEPT, 2001 EVANS RD, CARY, NC 27513 USA	SEP 2	3	CARY	35726682	J	OXFORD UNIV PRESS INC	2022		BADRICK, T (CORRESPONDING AUTHOR), ROYAL COLL, PATHOL AUSTRALASIA QUAL ASSURANCE PROGRAMS, ST LEONARDS, NSW, AUSTRALIA.	PATHOLOGY		0002-9173	AMERICAN JOURNAL OF CLINICAL PATHOLOGY
LI C;LAWRANCE E;MORGAN G;BROWN R;GREAVES N;KRZANOWSKI J;SAMUEL S;GUINTO R;BELKIN G	LI, CHING;LAWRANCE, EMMA L.;MORGAN, GARETH;BROWN, RICHARD;GREAVES, NATALIE;KRZANOWSKI, JACOB;SAMUEL, SOPHIE;GUINTO, RENZO R.;BELKIN, GARY	AC, MEET OUR SUSTAINABIL;ACTIVE HOPE, US;AKOMOLAFE B., 2019, WHAT CLIMATE COLLAPS;ALLAN RP, 2021, 2021 SUMMARY POLICYM, DOI DOI 10.1177/0146167210397553;ANDREWS N., 2019, FACING CLIMATE REALI, P155;ANONYMOUS, 1946, PUBLIC HEALTH REP, V61, P1268;ANONYMOUS, 2012, SUSTAINABLE HEALTHCA;*AUSTR PSYCH SOC, COPING CLIMATE CHANG, DOI DOI 10.1136/BMJ.O209;BARNWELL G., 2020, CLIN PSYCHOL FORUM, V332, P7;BEN…	THE CLIMATE AND ECOLOGICAL CRISIS WILL CONSTITUTE THE DEFINING PUBLIC HEALTH CHALLENGE OF THE TWENTY-FIRST CENTURY, POSING AN UNPRECEDENTED GLOBAL THREAT TO ALL DETERMINANTS OF HEALTH, AND TO HEALTHCARE DELIVERY SYSTEMS. WE BELIEVE THAT MENTAL HEALTH PROFESSIONALS HAVE A CRUCIAL ROLE TO PLAY IN RESPONDING TO THIS CRISIS. WHILST RESPONDING TO THE MENTAL HEALTH CONSEQUENCES OF THE CLIMATE CRISIS WI…		563	ROYAL COLLEGE OF PSYCHIATRISTS, LONDON, ENGLAND.;TAVISTOCK AND PORTMAN NHS FOUNDATION TRUST, LONDON, ENGLAND.;IMPERIAL COLLEGE LONDON, LONDON, ENGLAND.;UNIVERSITY OF LEICESTER, LEICESTER, ENGLAND.;ASSOCIATION OF CLINICAL PSYCHOLOGISTS CLIMATE ACTION NETWORK, LEICESTER, ENGLAND.;SOMERSET FOUNDATION TRUST, TAUNTON, ENGLAND.;UNIVERSITY OF THE WEST INDIES, KINGSTON, JAMAICA.;SOUTH LONDON AND MAUDSLEY…	IMPERIAL COLLEGE LONDON; UNIVERSITY OF LEICESTER; UNIVERSITY WEST INDIES MONA JAMAICA; UNIVERSITY WEST INDIES CAVE HILL CAMPUS; SOUTH LONDON & MAUDSLEY NHS TRUST; SUNWAY UNIVERSITY					2023-07-04	MENTAL HEALTH; CLIMATE AND ECOLOGICAL CRISIS; CLIMATE CHANGE; MENTAL HEALTH PROFESSIONALS; ECO-ANXIETY; ECO DISTRESS; CALL TO ACTION; PUBLIC HEALTH; SUSTAINABLE HEALTHCARE	10.1080/09540261.2022.2097005	EDITORIAL MATERIAL	AUG 2022		1369-1627	CHING.LI@NHS.NET	570				4W8DS			ANXIETY	5	INT REV PSYCHIATR	INT. REV. PSYCH.	ENGLISH		84		LAWRANCE, EMMA/0000-0003-1343-3916; GUINTO, RAMON LORENZO LUIS/0000-0002-3181-0423; GREAVES, NATALIE/0000-0003-0960-222X	2-4 PARK SQUARE, MILTON PARK, ABINGDON OR14 4RN, OXON, ENGLAND	JUL 4	8	ABINGDON	36165755	J	TAYLOR & FRANCIS LTD	2022	GUINTO, RENZO/ADP-8487-2022	LI, C (CORRESPONDING AUTHOR), ROYAL COLL PSYCHIATRISTS, SUSTAINABIL & PLANETARY HLTH COMM, LONDON, ENGLAND.; LI, C (CORRESPONDING AUTHOR), TAVISTOCK & PORTMAN NHS FDN TRUST, LONDON, ENGLAND.	PSYCHIATRY	SI	0954-0261	INTERNATIONAL REVIEW OF PSYCHIATRY
YUSUF E;LUIJENDIJK A;ROO-BRAND G;FRIEDRICH A	YUSUF, ERLANGGA;LUIJENDIJK, AD;ROO-BRAND, GEESJE;FRIEDRICH, ALEXANDER W.	ANONYMOUS, 2009, LANCET, V373, P1659, DOI 10.1016/S0140-6736(09)60922-3;CARTON ONDULE DE FRANCE, CORR BOARD IS EC RES;CHANGE UNC, 2021, THE PARIS AGREEMENT, P302;DE BRUIN J., 2019, GUPTA STRATEGIST MAY;ENERGUIDE, MUCH POW DOES COMP U;EXCEPT INTEGRATED SUSTAINABILITY, IS DIG MOR ENV FRIEN;KLM, CO2 EM COMP PRIC PER;LENZEN M, 2020, LANCET PLANET HEALTH, V4, PE271, DOI 10.1016/S2542-5196(20)30121-2;L…	OBJECTIVE: CLIMATE CHANGE POSES A SIGNIFICANT THREAT TO HUMANITY AND HUMAN ACTIVITY IS LARGELY RESPONSIBLE FOR IT. CLINICAL MICROBIOLOGY LABORATORIES HAVE THEIR UNINTENDED SHARES IN CARBON DIOXIDE (CO2) EMISSIONS. THE AIM OF THIS STUDY IS TO ESTIMATE CO2 EMISSION OF A CLINICAL MICROBIOLOGY LABORATORY AND TO PROPOSE INITIATIVES TO REDUCE THE EMISSIONS. METHODS: CO2 EMISSION OF INSTRUMENTS WAS ESTI…		1245	ERASMUS MC, ROTTERDAM, NETHERLANDS.;UNIVERSITY MEDICAL CENTER GRONINGEN, GRONINGEN, NETHERLANDS.	ERASMUS UNIVERSITY ROTTERDAM; ERASMUS MC; UNIVERSITY OF GRONINGEN; ERASMUS UNIVERSITY ROTTERDAM; ERASMUS MC					2023-07-04	CLIMATE CHANGE; CLINICAL MICROBIOLOGY LABORATORY; CO2 EMISSION; CONSUMABLES; LABORATORY MANAGEMENT	10.1016/j.cmi.2022.03.034	REVIEW			1469-0691	ANGGA.YUSUF@GMAIL.COM	1250				6S3AY				9	CLIN MICROBIOL INFEC	CLIN. MICROBIOL. INFECT.	ENGLISH		20	GREEN PUBLISHED, HYBRID		THE BOULEVARD, LANGFORD LANE, KIDLINGTON, OXFORD OX5 1GB, OXON, ENGLAND	SEP	6	OXFORD	35378269	J	ELSEVIER SCI LTD	2022		YUSUF, E (CORRESPONDING AUTHOR), ERASMUS MC, DR MOLENWATERPL 40, NL-3015 GD ROTTERDAM, NETHERLANDS.	INFECTIOUS DISEASES; MICROBIOLOGY		1198-743X	CLINICAL MICROBIOLOGY AND INFECTION
GEORGE A;JOSHI M	GEORGE A;JOSHI M;	0	Meritus Health has undertaken a strategic and focused effort to reduce low-value care in its health system. Aligned with its strategic goal to reduce patient harm to zero by 2030, among other initiatives, Meritus Health set a specific annual operating plan aim to reduce unnecessary laboratory (lab) tests and imaging by 10,000 procedures in fiscal year 2022. Although the health organization comple…	0	0	MERITUS HEALTH, HAGERSTOWN, USA.;UNIVERSITY OF MICHIGAN, ANN ARBOR, USA.		0	0	0	0	2023-07-19	0	10.1056/CAT.22.0200	ARTICLE	0	0	0	0	0	0	0	0	TBD				0	NEJM CATAL INNOV CARE DELIV	NEJM CATAL INNOV CARE DELIV	ENGLISH	0	0	0	0	TBD	0	0	TBD	0	J	MASSACHUSSETTS MEDICAL SOCIETY	2022	0	TBD	TBD	0	0	NEJM CATALYST INNOVATIONS IN CARE DELIVERY
SMITH CL;ZURYNSKI Y;BRAITHWAITE J	SMITH, CAROLYNN L.;ZURYNSKI, YVONNE;BRAITHWAITE, JEFFREY	ANONYMOUS, 2021, TRACK PROGR HLTH CLI;ANONYMOUS, 2006, ENV LIFE CYCLE ASSES;ANONYMOUS, 2021, HIPP DAT CTR;ANONYMOUS, SCI DATA;AUSTRALIAN GOVERNMENT AUSTRALIAN INSTITUTE OF HEALTH AND WELFARE, 2021, DET WELLB ENV;BARRATT A, 2021, BMJ-BRIT MED J, V375, DOI 10.1136/BMJ.N2407;BARRATT AL, 2022, MED J AUSTRALIA, V216, P67, DOI 10.5694/MJA2.51331;BOURDEAUX CP, 2016, BMJ OPEN, V6, DOI 10.1136/BMJOPEN-201…	CLIMATE CHANGE, HUMAN HEALTH, AND HEALTHCARE SYSTEMS ARE INEXTRICABLY LINKED. AS THE CLIMATE WARMS DUE TO GREENHOUSE GAS (GHG) EMISSIONS, EXTREME WEATHER EVENTS, SUCH AS FLOODS, FIRES, AND HEATWAVES, WILL DRIVE UP DEMAND FOR HEALTHCARE. DELIVERING HEALTHCARE ALSO CONTRIBUTES TO CLIMATE CHANGE, ACCOUNTING FOR SIMILAR TO 5% OF THE GLOBAL CARBON EMISSIONS. TO REIN IN HEALTHCARE'S CARBON FOOTPRINT, C…		2168	MACQUARIE UNIVERSITY, SYDNEY, AUSTRALIA.	MACQUARIE UNIVERSITY; MACQUARIE UNIVERSITY					2023-07-11	CLIMATE CHANGE; ELECTRONIC HEALTH RECORDS; ECONOMIC INPUT-OUTPUT LIFE CYCLE ASSESSMENT (EIO-LCA); MULTIREGION INPUT-OUTPUT (MRIO) TABLES; HEALTH POLICY; INFORMATICS	10.1093/jamia/ocac113	ARTICLE	JUL 2022		1527-974X	KLYNN.SMITH@MQ.EDU.AU	2173		NHMRC PARTNERSHIP CENTRE FOR HEALTH SYSTEM SUSTAINABILITY (PCHSS) [9100002]; BUPA HEALTH FOUNDATION; NSW MINISTRY OF HEALTH; DEPARTMENT OF HEALTH, WA; UNIVERSITY OF NOTRE DAME AUSTRALIA	THIS WORK WAS SUPPORTED BY THE NHMRC PARTNERSHIP CENTRE FOR HEALTH SYSTEM SUSTAINABILITY (PCHSS) (GRANT NUMBER 9100002). THE PCHSS IS ADMINISTERED BY THE AUSTRALIAN INSTITUTE OF HEALTH INNOVATION, MACQUARIE UNIVERSITY. ALONG WITH THE NHMRC, THE FUNDING PARTNERS IN THIS RESEARCH COLLABORATION ARE: THE BUPA HEALTH FOUNDATION; NSW MINISTRY OF HEALTH; DEPARTMENT OF HEALTH, WA; AND THE UNIVERSITY OF N…	6H4QW			LIFE-CYCLE ASSESSMENT; RECORD	12	J AM MED INFORM ASSN	J. AM. MED. INF. ASSOC.	ENGLISH		60	GREEN PUBLISHED, HYBRID	BRAITHWAITE, JEFFREY/0000-0003-0296-4957; SMITH, CAROLYNN L/0000-0003-4377-5490; ZURYNSKI, YVONNE/0000-0001-7744-8717	GREAT CLARENDON ST, OXFORD OX2 6DP, ENGLAND	NOV 14	6	OXFORD	35822400	J	OXFORD UNIV PRESS	2022	BRAITHWAITE, JEFFREY/AAN-1467-2020	SMITH, CL (CORRESPONDING AUTHOR), MACQUARIE UNIV, AUSTRALIAN INST HLTH INNOVAT, 75 TALAVERA RD, SYDNEY, NSW 2109, AUSTRALIA.	COMPUTER SCIENCE; HEALTH CARE SCIENCES & SERVICES; INFORMATION SCIENCE & LIBRARY SCIENCE; MEDICAL INFORMATICS		1067-5027	JOURNAL OF THE AMERICAN MEDICAL INFORMATICS ASSOCIATION
PAVLI A;LOBLAY V;RYCHETNIK L;USHERWOOD T	PAVLI, ALEX;LOBLAY, VICTORIA;RYCHETNIK, LUCIE;USHERWOOD, TIM	ANDRE H, 2022, INT J ENV RES PUB HE, V19, DOI 10.3390/IJERPH19084901;ANDREWS E, 2013, BRIT J GEN PRACT, V63, PE595, DOI 10.3399/BJGP13X671579;ANONYMOUS, 2019, WONCA WORKING PARTY;BARRATT AL, 2022, MED J AUSTRALIA, V216, P67, DOI 10.5694/MJA2.51331;BEGGS PJ, 2022, MED J AUSTRALIA, V217, P439, DOI 10.5694/MJA2.51742;BEGGS PJ, 2021, MED J AUSTRALIA, V215, DOI 10.5694/MJA2.51302;BEGGS PJ, 2019, MED J…	BACKGROUND CLIMATE CHANGE IS IMPACTING THE HEALTH OF INDIVIDUALS WORLDWIDE. AT THE SAME TIME, THE HEALTHCARE SECTOR CONTRIBUTES TO CARBON EMISSIONS. IN AUSTRALIA, HEALTHCARE CONTRIBUTES 7% OF THE COUNTRY'S CARBON FOOTPRINT. RESEARCH INTO THE ENVIRONMENTAL IMPACT AND MITIGATION OF CARBON EMISSIONS IN PRIMARY CARE IS AN EMERGING AREA. OBJECTIVE TO EXPLORE STAFF PERSPECTIVES ON FACILITATORS AND BARR…		465	UNIVERSITY OF SYDNEY, SYDNEY, AUSTRALIA.;SYDNEY NORTH HEALTH NETWORK, CHATSWOOD, AUSTRALIA.;SAX INSTITUTE, SYDNEY, AUSTRALIA.;THE GEORGE INSTITUTE FOR GLOBAL HEALTH, SYDNEY, AUSTRALIA.	UNIVERSITY OF SYDNEY; UNIVERSITY OF SYDNEY; UNIVERSITY OF SYDNEY; UNIVERSITY OF SYDNEY; UNIVERSITY OF SYDNEY; UNIVERSITY OF SYDNEY; GEORGE INSTITUTE FOR GLOBAL HEALTH; UNIVERSITY OF SYDNEY					2023-07-11	CLIMATE CHANGE; ENVIRONMENTAL SUSTAINABILITY; LEADERSHIP; NURSING; PRIMARY CARE; PUBLIC HEALTH	10.1093/fampra/cmad027	ARTICLE	MAR 2023		1460-2229	APAVLI@SNHN.ORG.AU	472		ROYAL AUSTRALIAN COLLEGE OF GENERAL PRACTITIONERS	DR PAVLI RECEIVED FUNDING FOR THIS RESEARCH FROM THE ROYAL AUSTRALIAN COLLEGE OF GENERAL PRACTITIONERS	H9FR5			PRIMARY-CARE; CARBON FOOTPRINT; PLANETARY HEALTH; CLIMATE-CHANGE	3	FAM PRACT	FAM. PR.	ENGLISH		31	GREEN ACCEPTED, HYBRID	USHERWOOD, TIM/0000-0002-7522-0345; LOBLAY, VICTORIA/0000-0003-4094-9619; PAVLI, ALEXANDRA/0000-0002-9597-155X	GREAT CLARENDON ST, OXFORD OX2 6DP, ENGLAND	MAY 31	8	OXFORD	36947576	J	OXFORD UNIV PRESS	2023		PAVLI, A (CORRESPONDING AUTHOR), SYDNEY NORTH HLTH NETWORK, CHATSWOOD, NSW 2067, AUSTRALIA.	GENERAL & INTERNAL MEDICINE		0263-2136	FAMILY PRACTICE
SERGEANT M;HATEGAN A	SERGEANT M;HATEGAN A;	0	Healthcare governing boards, executives, medical staff, health professionals, and allied staff members should all play a role in devising, promoting, and implementing solutions for climate change mitigation, which must extend beyond the boundaries of their own workplaces and healthcare institutions. Such actions can potentially influence not only healthcare professionals and their patients but al…	0	0	MCMASTER UNIVERSITY, HAMILTON, CANADA.		0	0	0	0	2023-07-19	0	10.1177/08404704231157035	ARTICLE	0	0	0	0	0	0	0	0	TBD				0	HEALTHC MANAGE FORUM	HEALTHC MANAGE FORUM	ENGLISH	0	0	0	0	TBD	0	0	TBD	0	J	SAGE PUBLICATIONS LTD	2023	0	TBD	TBD	0	0	HEALTHCARE MANAGEMENT FORUM
ARONSON J	ARONSON, JEFFREY K.	AHN HS, 2014, NEW ENGL J MED, V371, P1765, DOI 10.1056/NEJMP1409841;ARONSON JK, 2022, BMJ-BRIT MED J, V378, DOI 10.1136/BMJ.O1849;ARONSON JK, 2018, CREATE NEOLOGISMS;ARONSON JK, 2020, FALSE POSITIVES ULYS;BALA W, 2020, APPL CLIN INFORM, V11, P606, DOI 10.1055/S-0040-1715892;BRODERSEN J, 2018, BMJ EVID-BASED MED, V23, P1, DOI 10.1136/EBMED-2017-110886;BRODERSEN J, 2014, APMIS, V122, P683, DOI 10.1…	I HAVE PREVIOUSLY SUGGESTED THAT WE SHOULD REPLACE THE AMBIGUOUS TERM "TOO MUCH MEDICINE," IN THE TERM "TOO MUCH HEALTHCARE." THE FIRST ITEM IN MY LIST OF THE MANY FORMS OF TOO MUCH HEALTHCARE IS TOO MANY DIAGNOSTIC TESTS (IF USED INAPPROPRIATELY), OR, IN A WORD, OVERDETECTION, ONE OF THE TWO MAJOR CAUSES OF OVERDIAGNOSIS. OVERDETECTION HAS BEEN DEFINED AS IDENTIFICATION OF ABNORMALITIES THAT WER…	O1963		UNIVERSITY OF OXFORD, OXFORD, ENGLAND.	UNIVERSITY OF OXFORD					2023-07-04		10.1136/bmj.o1963	EDITORIAL MATERIAL			1756-1833						4X9BN			OVERDIAGNOSIS		BMJ-BRIT MED J	BMJ-BRITISH MEDICAL JOURNAL	ENGLISH		17	BRONZE	ARONSON, JEFFREY/0000-0003-1139-655X	BRITISH MED ASSOC HOUSE, TAVISTOCK SQUARE, LONDON WC1H 9JR, ENGLAND	AUG 5	2	LONDON		J	BMJ PUBLISHING GROUP	2022		ARONSON, JK (CORRESPONDING AUTHOR), UNIV OXFORD, CTR & EVIDENCE BASED MED, NUFFIELD DEPT PRIMARY CARE HLTH SCI, OXFORD, ENGLAND.	GENERAL & INTERNAL MEDICINE		0959-535X	BMJ-BRITISH MEDICAL JOURNAL
MCGAIN F;MA S;BURRELL R;PERCIVAL V;ROESSLER P;WEATHERALL A;WEBER I;KAYAK E	MCGAIN, FORBES;MA, SCOTT C. Y.;BURRELL, ROB H.;PERCIVAL, VANESSA G.;ROESSLER, PETER;WEATHERALL, ANDREW D.;WEBER, INGO A.;KAYAK, EUGENIE A.	ALEXANDER LV, 2014, CLIMATE CHANGE 2013: THE PHYSICAL SCIENCE BASIS, P3;ANDERSEN MPS, 2012, J PHYS CHEM A, V116, P5806, DOI 10.1021/JP2077598;ANDERSEN MPS, 2012, ANESTH ANALG, V114, P1081, DOI 10.1213/ANE.0B013E31824D6150;ANONYMOUS, 2008, NHS ENGLAND CARBON E;ANONYMOUS, 2015, PS28 GUIDELINES INFE;AXELROD D, 2015, GREENING OPERATING R;BROWN AC, 1989, NATURE, V341, P635, DOI 10.1038/341635A0;CAMPBE…	HEALTHCARE'S ENVIRONMENTAL SUSTAINABILITY IS INCREASINGLY AN AREA OF RESEARCH AND ADVOCACY FOCUS. THE AUSTRALIAN AND NEW ZEALAND COLLEGE OF ANAESTHETISTS (ANZCA) HAS PRODUCED A PROFESSIONAL DOCUMENT, PS64, STATEMENT ON ENVIRONMENTAL SUSTAINABILITY IN ANAESTHESIA AND PAIN MEDICINE PRACTICE, AND A BACKGROUND PAPER, PS64 BP. THE PURPOSE OF THE STATEMENT IS TO AFFIRM ANZCA'S COMMITMENT TO ENVIRONMENT…		413	WESTERN HEALTH, MELBOURNE, AUSTRALIA.;WOMENS AND CHILDRENS HOSPITAL, ADELAIDE, AUSTRALIA.;MIDDLEMORE HOSPITAL, AUCKLAND, NEW ZEALAND.;ARMADALE KELMSCOTT DISTRICT MEMORIAL HOSPITAL, PERTH, AUSTRALIA.;AUSTRALIA AND NEW ZEALAND COLLEGE OF ANAESTHETISTS, MELBOURNE, AUSTRALIA.;WESTMEAD HOSPITAL, SYDNEY, AUSTRALIA.;FLINDERS UNIVERSITY SOUTH AUSTRALIA, ADELAIDE, AUSTRALIA.;ALFRED HEALTH, MELBOURNE, AUST…	WOMENS & CHILDRENS HOSPITAL AUSTRALIA; UNIVERSITY OF SYDNEY; FLINDERS UNIVERSITY SOUTH AUSTRALIA					2023-07-04	EDUCATION AND EXAMINATIONS; ANAESTHESIA; QUALITY ASSURANCE; INTENSIVE CARE; CRITICAL CARE	10.1177/0310057X19884075	ARTICLE			1448-0271	FORBES.MCGAIN@WH.ORG.AU	422				JP3OD			LIFE-CYCLE ASSESSMENT; BREATHING CIRCUITS; NITROUS-OXIDE; HEALTH; CLIMATE; PATIENT; WASTE; DESFLURANE; ISOFLURANE; LIFETIMES	5	ANAESTH INTENS CARE	ANAESTH. INTENSIVE CARE	ENGLISH		74	BRONZE	WEATHERALL, ANDREW/0000-0001-6070-9466; MCGAIN, FORBES/0000-0002-1977-9072	1 OLIVERS YARD, 55 CITY ROAD, LONDON EC1Y 1SP, ENGLAND	SEP	10	LONDON	31684744	J	SAGE PUBLICATIONS LTD	2019	MA, SCOTT/AAT-5095-2020; WEATHERALL, ANDREW DAVID/AAK-2208-2021	MCGAIN, F (CORRESPONDING AUTHOR), FOOTSCRAY HOSP, WESTERN HLTH, GORDON ST, FOOTSCRAY, VIC 3011, AUSTRALIA.	ANESTHESIOLOGY; GENERAL & INTERNAL MEDICINE		0310-057X	ANAESTHESIA AND INTENSIVE CARE
VALDIVIESO D;NEWMAN T	VALDIVIESO D;NEWMAN T;	0		0	0	SAN FRANCISCO BAY PHYSICIANS FOR SOCIAL RESPONSIBILITY, SAN FRANSISCO, USA.;UNIVERSITY OF CALIFORNIA, BERKELEY, USA.		0	0	0	0	2023-07-19	0	10.1016/j.joclim.2022.100142	ARTICLE	0	0	0	0	0	0	0	0	TBD				0	J CLIM CHANG HEALTH	J CLIM CHANG HEALTH	ENGLISH	0	0	0	0	TBD	0	0	TBD	0	J	ELSEVIER	2022	0	TBD	TBD	0	0	THE JOURNAL OF CLIMATE CHANGE AND HEALTH
[truncated: 16 more columns]
